# Supplementary material for: Usage of fractional order PIλDμ controller as AQM algorithm
Source: Sci Rep. 2023 Oct 28;13:18537. doi: 10.1038/s41598-023-45667-2 (PMC10613294; doi:10.1038/s41598-023-45667-2)
Supplement: Supplementary file 1 — Supplementary Information. [file 41598_2023_45667_MOESM1_ESM.zip]

Archive with 244 entries (182 files):
- jsons_results/
- jsons_results/simulation/
- jsons_results/simulation/kd/
- jsons_results/simulation/kd/heavy_traffic/
- jsons_results/simulation/kd/heavy_traffic/EarlyDrops.json
- jsons_results/simulation/kd/heavy_traffic/ForcedDrops.json
- jsons_results/simulation/kd/heavy_traffic/OverallDrops.json
- jsons_results/simulation/kd/heavy_traffic/MeanQueueLength.json
- jsons_results/simulation/kd/moderate_traffic/
- jsons_results/simulation/kd/moderate_traffic/EarlyDrops.json
- jsons_results/simulation/kd/moderate_traffic/ForcedDrops.json
- jsons_results/simulation/kd/moderate_traffic/OverallDrops.json
- jsons_results/simulation/kd/moderate_traffic/MeanQueueLength.json
- jsons_results/simulation/kd/light_traffic/
- jsons_results/simulation/kd/light_traffic/EarlyDrops.json
- jsons_results/simulation/kd/light_traffic/ForcedDrops.json
- jsons_results/simulation/kd/light_traffic/OverallDrops.json
- jsons_results/simulation/kd/light_traffic/MeanQueueLength.json
- jsons_results/simulation/kp/
- jsons_results/simulation/kp/heavy_traffic/
- jsons_results/simulation/kp/heavy_traffic/EarlyDrops.json
- jsons_results/simulation/kp/heavy_traffic/ForcedDrops.json
- jsons_results/simulation/kp/heavy_traffic/OverallDrops.json
- jsons_results/simulation/kp/heavy_traffic/MeanQueueLength.json
- jsons_results/simulation/kp/moderate_traffic/
- jsons_results/simulation/kp/moderate_traffic/EarlyDrops.json
- jsons_results/simulation/kp/moderate_traffic/ForcedDrops.json
- jsons_results/simulation/kp/moderate_traffic/OverallDrops.json
- jsons_results/simulation/kp/moderate_traffic/MeanQueueLength.json
- jsons_results/simulation/kp/light_traffic/
- jsons_results/simulation/kp/light_traffic/EarlyDrops.json
- jsons_results/simulation/kp/light_traffic/ForcedDrops.json
- jsons_results/simulation/kp/light_traffic/OverallDrops.json
- jsons_results/simulation/kp/light_traffic/MeanQueueLength.json
- jsons_results/simulation/ki/
- jsons_results/simulation/ki/heavy_traffic/
- jsons_results/simulation/ki/heavy_traffic/EarlyDrops.json
- jsons_results/simulation/ki/heavy_traffic/ForcedDrops.json
- jsons_results/simulation/ki/heavy_traffic/OverallDrops.json
- jsons_results/simulation/ki/heavy_traffic/MeanQueueLength.json
- jsons_results/simulation/ki/moderate_traffic/
- jsons_results/simulation/ki/moderate_traffic/EarlyDrops.json
- jsons_results/simulation/ki/moderate_traffic/ForcedDrops.json
- jsons_results/simulation/ki/moderate_traffic/OverallDrops.json
- jsons_results/simulation/ki/moderate_traffic/MeanQueueLength.json
- jsons_results/simulation/ki/light_traffic/
- jsons_results/simulation/ki/light_traffic/EarlyDrops.json
- jsons_results/simulation/ki/light_traffic/ForcedDrops.json
- jsons_results/simulation/ki/light_traffic/OverallDrops.json
- jsons_results/simulation/ki/light_traffic/MeanQueueLength.json
- jsons_results/simulation/mi/
- jsons_results/simulation/mi/heavy_traffic/
- jsons_results/simulation/mi/heavy_traffic/EarlyDrops.json
- jsons_results/simulation/mi/heavy_traffic/ForcedDrops.json
- jsons_results/simulation/mi/heavy_traffic/OverallDrops.json
- jsons_results/simulation/mi/heavy_traffic/MeanQueueLength.json
- jsons_results/simulation/mi/moderate_traffic/
- jsons_results/simulation/mi/moderate_traffic/EarlyDrops.json
- jsons_results/simulation/mi/moderate_traffic/ForcedDrops.json
- jsons_results/simulation/mi/moderate_traffic/OverallDrops.json
- jsons_results/simulation/mi/moderate_traffic/MeanQueueLength.json
- jsons_results/simulation/mi/light_traffic/
- jsons_results/simulation/mi/light_traffic/EarlyDrops.json
- jsons_results/simulation/mi/light_traffic/ForcedDrops.json
- jsons_results/simulation/mi/light_traffic/OverallDrops.json
- jsons_results/simulation/mi/light_traffic/MeanQueueLength.json
- jsons_results/simulation/lambda/
- jsons_results/simulation/lambda/heavy_traffic/
- jsons_results/simulation/lambda/heavy_traffic/EarlyDrops.json
- jsons_results/simulation/lambda/heavy_traffic/ForcedDrops.json
- jsons_results/simulation/lambda/heavy_traffic/OverallDrops.json
- jsons_results/simulation/lambda/heavy_traffic/MeanQueueLength.json
- jsons_results/simulation/lambda/moderate_traffic/
- jsons_results/simulation/lambda/moderate_traffic/EarlyDrops.json
- jsons_results/simulation/lambda/moderate_traffic/ForcedDrops.json
- jsons_results/simulation/lambda/moderate_traffic/OverallDrops.json
- jsons_results/simulation/lambda/moderate_traffic/MeanQueueLength.json
- jsons_results/simulation/lambda/light_traffic/
- jsons_results/simulation/lambda/light_traffic/EarlyDrops.json
- jsons_results/simulation/lambda/light_traffic/ForcedDrops.json
- jsons_results/simulation/lambda/light_traffic/OverallDrops.json
- jsons_results/simulation/lambda/light_traffic/MeanQueueLength.json
- jsons_results/calculation_cost/
- jsons_results/calculation_cost/heavy_traffic/
- jsons_results/calculation_cost/heavy_traffic/Goodput.json
- jsons_results/calculation_cost/heavy_traffic/Rtt.json
- jsons_results/calculation_cost/moderate_traffic/
- jsons_results/calculation_cost/moderate_traffic/Goodput.json
- jsons_results/calculation_cost/moderate_traffic/Rtt.json
- jsons_results/calculation_cost/light_traffic/
- jsons_results/calculation_cost/light_traffic/Goodput.json
- jsons_results/calculation_cost/light_traffic/Rtt.json
- jsons_results/aqm_comparision/
- jsons_results/aqm_comparision/heavy_traffic/
- jsons_results/aqm_comparision/heavy_traffic/Goodput.json
- jsons_results/aqm_comparision/heavy_traffic/Rtt.json
- jsons_results/aqm_comparision/moderate_traffic/
- jsons_results/aqm_comparision/moderate_traffic/Goodput.json
- jsons_results/aqm_comparision/moderate_traffic/Rtt.json
- jsons_results/aqm_comparision/light_traffic/
- jsons_results/aqm_comparision/light_traffic/Goodput.json
- jsons_results/aqm_comparision/light_traffic/Rtt.json
- jsons_results/basic_router/
- jsons_results/basic_router/kd/
- jsons_results/basic_router/kd/heavy_traffic/
- jsons_results/basic_router/kd/heavy_traffic/Goodput.json
- jsons_results/basic_router/kd/heavy_traffic/Rtt.json
- jsons_results/basic_router/kd/heavy_traffic/EarlyDrops.json
- jsons_results/basic_router/kd/heavy_traffic/ForcedDrops.json
- jsons_results/basic_router/kd/heavy_traffic/OverallDrops.json
- jsons_results/basic_router/kd/heavy_traffic/MeanDelay.json
- jsons_results/basic_router/kd/heavy_traffic/MeanQueueLength.json
- jsons_results/basic_router/kd/moderate_traffic/
- jsons_results/basic_router/kd/moderate_traffic/Goodput.json
- jsons_results/basic_router/kd/moderate_traffic/Rtt.json
- jsons_results/basic_router/kd/moderate_traffic/EarlyDrops.json
- jsons_results/basic_router/kd/moderate_traffic/ForcedDrops.json
- jsons_results/basic_router/kd/moderate_traffic/OverallDrops.json
- jsons_results/basic_router/kd/moderate_traffic/MeanDelay.json
- jsons_results/basic_router/kd/moderate_traffic/MeanQueueLength.json
- jsons_results/basic_router/kd/light_traffic/
- jsons_results/basic_router/kd/light_traffic/Goodput.json
- jsons_results/basic_router/kd/light_traffic/Rtt.json
- jsons_results/basic_router/kd/light_traffic/EarlyDrops.json
- jsons_results/basic_router/kd/light_traffic/ForcedDrops.json
- jsons_results/basic_router/kd/light_traffic/OverallDrops.json
- jsons_results/basic_router/kd/light_traffic/MeanDelay.json
- jsons_results/basic_router/kd/light_traffic/MeanQueueLength.json
- jsons_results/basic_router/kp/
- jsons_results/basic_router/kp/heavy_traffic/
- jsons_results/basic_router/kp/heavy_traffic/Goodput.json
- jsons_results/basic_router/kp/heavy_traffic/Rtt.json
- jsons_results/basic_router/kp/heavy_traffic/EarlyDrops.json
- jsons_results/basic_router/kp/heavy_traffic/ForcedDrops.json
- jsons_results/basic_router/kp/heavy_traffic/OverallDrops.json
- jsons_results/basic_router/kp/heavy_traffic/MeanDelay.json
- jsons_results/basic_router/kp/heavy_traffic/MeanQueueLength.json
- jsons_results/basic_router/kp/moderate_traffic/
- jsons_results/basic_router/kp/moderate_traffic/Goodput.json
- jsons_results/basic_router/kp/moderate_traffic/Rtt.json
- jsons_results/basic_router/kp/moderate_traffic/EarlyDrops.json
- jsons_results/basic_router/kp/moderate_traffic/ForcedDrops.json
- jsons_results/basic_router/kp/moderate_traffic/OverallDrops.json
- jsons_results/basic_router/kp/moderate_traffic/MeanDelay.json
- jsons_results/basic_router/kp/moderate_traffic/MeanQueueLength.json
- jsons_results/basic_router/kp/light_traffic/
- jsons_results/basic_router/kp/light_traffic/Goodput.json
- jsons_results/basic_router/kp/light_traffic/Rtt.json
- jsons_results/basic_router/kp/light_traffic/EarlyDrops.json
- jsons_results/basic_router/kp/light_traffic/ForcedDrops.json
- jsons_results/basic_router/kp/light_traffic/OverallDrops.json
- jsons_results/basic_router/kp/light_traffic/MeanDelay.json
- jsons_results/basic_router/kp/light_traffic/MeanQueueLength.json
- jsons_results/basic_router/ki/
- jsons_results/basic_router/ki/heavy_traffic/
- jsons_results/basic_router/ki/heavy_traffic/Goodput.json
- jsons_results/basic_router/ki/heavy_traffic/Rtt.json
- jsons_results/basic_router/ki/heavy_traffic/EarlyDrops.json
- jsons_results/basic_router/ki/heavy_traffic/ForcedDrops.json
- jsons_results/basic_router/ki/heavy_traffic/OverallDrops.json
- jsons_results/basic_router/ki/heavy_traffic/MeanDelay.json
- jsons_results/basic_router/ki/heavy_traffic/MeanQueueLength.json
- jsons_results/basic_router/ki/moderate_traffic/
- jsons_results/basic_router/ki/moderate_traffic/Goodput.json
- jsons_results/basic_router/ki/moderate_traffic/Rtt.json
- jsons_results/basic_router/ki/moderate_traffic/EarlyDrops.json
- jsons_results/basic_router/ki/moderate_traffic/ForcedDrops.json
- jsons_results/basic_router/ki/moderate_traffic/OverallDrops.json
- jsons_results/basic_router/ki/moderate_traffic/MeanDelay.json
- jsons_results/basic_router/ki/moderate_traffic/MeanQueueLength.json
- jsons_results/basic_router/ki/light_traffic/
- jsons_results/basic_router/ki/light_traffic/Goodput.json
- jsons_results/basic_router/ki/light_traffic/Rtt.json
- jsons_results/basic_router/ki/light_traffic/EarlyDrops.json
- jsons_results/basic_router/ki/light_traffic/ForcedDrops.json
- jsons_results/basic_router/ki/light_traffic/OverallDrops.json
- jsons_results/basic_router/ki/light_traffic/MeanDelay.json
- jsons_results/basic_router/ki/light_traffic/MeanQueueLength.json
- jsons_results/basic_router/mi/
- jsons_results/basic_router/mi/heavy_traffic/
- jsons_results/basic_router/mi/heavy_traffic/Goodput.json
- jsons_results/basic_router/mi/heavy_traffic/Rtt.json
- jsons_results/basic_router/mi/heavy_traffic/EarlyDrops.json
- jsons_results/basic_router/mi/heavy_traffic/ForcedDrops.json
- jsons_results/basic_router/mi/heavy_traffic/OverallDrops.json
- jsons_results/basic_router/mi/heavy_traffic/MeanDelay.json
- jsons_results/basic_router/mi/heavy_traffic/MeanQueueLength.json
- jsons_results/basic_router/mi/moderate_traffic/
- jsons_results/basic_router/mi/moderate_traffic/Goodput.json
- jsons_results/basic_router/mi/moderate_traffic/Rtt.json
- jsons_results/basic_router/mi/moderate_traffic/EarlyDrops.json
- jsons_results/basic_router/mi/moderate_traffic/ForcedDrops.json
- jsons_results/basic_router/mi/moderate_traffic/OverallDrops.json
- jsons_results/basic_router/mi/moderate_traffic/MeanDelay.json
- jsons_results/basic_router/mi/moderate_traffic/MeanQueueLength.json
- jsons_results/basic_router/mi/light_traffic/
- jsons_results/basic_router/mi/light_traffic/Goodput.json
- jsons_results/basic_router/mi/light_traffic/Rtt.json
- jsons_results/basic_router/mi/light_traffic/EarlyDrops.json
- jsons_results/basic_router/mi/light_traffic/ForcedDrops.json
- jsons_results/basic_router/mi/light_traffic/OverallDrops.json
- jsons_results/basic_router/mi/light_traffic/MeanDelay.json
- jsons_results/basic_router/mi/light_traffic/MeanQueueLength.json
- jsons_results/basic_router/lambda/
- jsons_results/basic_router/lambda/heavy_traffic/
- jsons_results/basic_router/lambda/heavy_traffic/Goodput.json
- jsons_results/basic_router/lambda/heavy_traffic/Rtt.json
- jsons_results/basic_router/lambda/heavy_traffic/EarlyDrops.json
- jsons_results/basic_router/lambda/heavy_traffic/ForcedDrops.json
- jsons_results/basic_router/lambda/heavy_traffic/OverallDrops.json
- jsons_results/basic_router/lambda/heavy_traffic/MeanDelay.json
- jsons_results/basic_router/lambda/heavy_traffic/MeanQueueLength.json
- jsons_results/basic_router/lambda/moderate_traffic/
- jsons_results/basic_router/lambda/moderate_traffic/Goodput.json
- jsons_results/basic_router/lambda/moderate_traffic/Rtt.json
- jsons_results/basic_router/lambda/moderate_traffic/EarlyDrops.json
- jsons_results/basic_router/lambda/moderate_traffic/ForcedDrops.json
- jsons_results/basic_router/lambda/moderate_traffic/OverallDrops.json
- jsons_results/basic_router/lambda/moderate_traffic/MeanDelay.json
- jsons_results/basic_router/lambda/moderate_traffic/MeanQueueLength.json
- jsons_results/basic_router/lambda/light_traffic/
- jsons_results/basic_router/lambda/light_traffic/Goodput.json
- jsons_results/basic_router/lambda/light_traffic/Rtt.json
- jsons_results/basic_router/lambda/light_traffic/EarlyDrops.json
- jsons_results/basic_router/lambda/light_traffic/ForcedDrops.json
- jsons_results/basic_router/lambda/light_traffic/OverallDrops.json
- jsons_results/basic_router/lambda/light_traffic/MeanDelay.json
- jsons_results/basic_router/lambda/light_traffic/MeanQueueLength.json
- jsons_results/probability_comparision/
- jsons_results/probability_comparision/kd/
- jsons_results/probability_comparision/kd/moderate_traffic/
- jsons_results/probability_comparision/kd/moderate_traffic/AvgProbability.json
- jsons_results/probability_comparision/kp/
- jsons_results/probability_comparision/kp/moderate_traffic/
- jsons_results/probability_comparision/kp/moderate_traffic/AvgProbability.json
- jsons_results/probability_comparision/ki/
- jsons_results/probability_comparision/ki/moderate_traffic/
- jsons_results/probability_comparision/ki/moderate_traffic/AvgProbability.json
- jsons_results/probability_comparision/mi/
- jsons_results/probability_comparision/mi/moderate_traffic/
- jsons_results/probability_comparision/mi/moderate_traffic/AvgProbability.json
- jsons_results/probability_comparision/lambda/
- jsons_results/probability_comparision/lambda/moderate_traffic/
- jsons_results/probability_comparision/lambda/moderate_traffic/AvgProbability.json
