# Supplementary material for: Usage of fractional order PIλDμ controller as AQM algorithm
Source: Sci Rep. 2023 Oct 28;13:18537. doi: 10.1038/s41598-023-45667-2 (PMC10613294; doi:10.1038/s41598-023-45667-2)
Supplement: Supplementary file 1 — Supplementary Information. [file 41598_2023_45667_MOESM1_ESM.zip › jsons_results/simulation/kd/heavy_traffic/OverallDrops.json]

{"py/object": "src.experiment_runner.results_presenter.Result", "parameterValues": [0.0, 0.025, 0.05, 0.075, 0.1, 0.125, 0.15, 0.175, 0.2, 0.225, 0.25, 0.275, 0.3, 0.325, 0.35, 0.375, 0.4, 0.425, 0.45, 0.475, 0.5, 0.525, 0.55, 0.575, 0.6], "dataSeriesList": [{"py/object": "src.experiment_runner.results_presenter.DataSeries", "py/newargs": {"py/tuple": ["PIDInt", [50.08, 49.69, 50.01, 49.35, 50.16, 50.17, 49.75, 49.81, 49.88, 49.86, 50.31, 49.83, 49.89, 49.97, 49.83, 50.04, 49.97, 49.71, 50.26, 49.86, 50.05, 49.62, 49.95, 50.04, 50.18]]}, "py/seq": ["PIDInt", {"py/id": 4}]}, {"py/object": "src.experiment_runner.results_presenter.DataSeries", "py/newargs": {"py/tuple": ["PID", [49.87, 49.87, 49.75, 49.76, 49.88, 50.2, 49.64, 50.02, 49.94, 49.95, 49.86, 50.21, 49.91, 50.06, 49.98, 49.99, 49.79, 50.09, 49.83, 49.81, 49.84, 49.88, 50.19, 49.79, 50.33]]}, "py/seq": ["PID", {"py/id": 6}]}, {"py/object": "src.experiment_runner.results_presenter.DataSeries", "py/newargs": {"py/tuple": ["FIFO", [50.01, 49.76, 49.94, 50.11, 49.77, 49.72, 49.94, 50.2, 49.88, 49.87, 50.16, 49.85, 50.1, 50.23, 49.76, 49.96, 50.11, 49.92, 49.55, 49.71, 49.77, 49.81, 50.2, 49.85, 49.64]]}, "py/seq": ["FIFO", {"py/id": 8}]}], "parameterLabel": "kd", "valuesLabel": "OverallDrops", "pidParams": {"py/object": "src.datastructures.PidParams", "py/newargs": {"py/tuple": [100, 40, 0.0, 0.0, 0.0, -0.1, 0.8, 5, 0]}, "py/seq": [100, 40, 0.0, 0.0, 0.0, -0.1, 0.8, 5, 0]}}
