# Supplementary material for: Usage of fractional order PIλDμ controller as AQM algorithm
Source: Sci Rep. 2023 Oct 28;13:18537. doi: 10.1038/s41598-023-45667-2 (PMC10613294; doi:10.1038/s41598-023-45667-2)
Supplement: Supplementary file 1 — Supplementary Information. [file 41598_2023_45667_MOESM1_ESM.zip › jsons_results/simulation/kd/heavy_traffic/MeanQueueLength.json]

{"py/object": "src.experiment_runner.results_presenter.Result", "parameterValues": [0.0, 0.025, 0.05, 0.075, 0.1, 0.125, 0.15, 0.175, 0.2, 0.225, 0.25, 0.275, 0.3, 0.325, 0.35, 0.375, 0.4, 0.425, 0.45, 0.475, 0.5, 0.525, 0.55, 0.575, 0.6], "dataSeriesList": [{"py/object": "src.experiment_runner.results_presenter.DataSeries", "py/newargs": {"py/tuple": ["PIDInt", [98.96, 98.69, 98.38, 97.66, 96.35, 93.25, 86.92, 80.32, 75.21, 71.08, 68.01, 65.1, 62.8, 60.85, 59.1, 57.74, 56.41, 55.07, 54.37, 53.21, 52.45, 51.51, 50.93, 50.31, 49.84]]}, "py/seq": ["PIDInt", {"py/id": 4}]}, {"py/object": "src.experiment_runner.results_presenter.DataSeries", "py/newargs": {"py/tuple": ["PID", [98.95, 98.63, 98.05, 96.72, 92.97, 85.25, 77.39, 72.19, 68.14, 64.88, 62.15, 60.04, 58.13, 56.64, 55.28, 54.12, 53.0, 52.18, 51.23, 50.51, 49.84, 49.26, 48.83, 48.26, 47.91]]}, "py/seq": ["PID", {"py/id": 6}]}, {"py/object": "src.experiment_runner.results_presenter.DataSeries", "py/newargs": {"py/tuple": ["FIFO", [98.95, 98.94, 98.93, 98.97, 98.94, 98.94, 98.95, 98.96, 98.95, 98.94, 98.95, 98.96, 98.96, 98.95, 98.95, 98.95, 98.95, 98.95, 98.94, 98.93, 98.96, 98.94, 98.97, 98.95, 98.93]]}, "py/seq": ["FIFO", {"py/id": 8}]}], "parameterLabel": "kd", "valuesLabel": "MeanQueueLength", "pidParams": {"py/object": "src.datastructures.PidParams", "py/newargs": {"py/tuple": [100, 40, 0.0, 0.0, 0.0, -0.1, 0.8, 5, 0]}, "py/seq": [100, 40, 0.0, 0.0, 0.0, -0.1, 0.8, 5, 0]}}
