# Supplementary material for: Usage of fractional order PIλDμ controller as AQM algorithm
Source: Sci Rep. 2023 Oct 28;13:18537. doi: 10.1038/s41598-023-45667-2 (PMC10613294; doi:10.1038/s41598-023-45667-2)
Supplement: Supplementary file 1 — Supplementary Information. [file 41598_2023_45667_MOESM1_ESM.zip › jsons_results/simulation/kd/moderate_traffic/OverallDrops.json]

{"py/object": "src.experiment_runner.results_presenter.Result", "parameterValues": [0.0, 0.025, 0.05, 0.075, 0.1, 0.125, 0.15, 0.175, 0.2, 0.225, 0.25, 0.275, 0.3, 0.325, 0.35, 0.375, 0.4, 0.425, 0.45, 0.475, 0.5, 0.525, 0.55, 0.575, 0.6], "dataSeriesList": [{"py/object": "src.experiment_runner.results_presenter.DataSeries", "py/newargs": {"py/tuple": ["FIFO", [32.71, 33.04, 32.84, 33.23, 33.32, 33.52, 33.33, 33.32, 33.4, 33.51, 32.84, 33.36, 33.4, 33.52, 33.23, 32.97, 33.09, 33.24, 33.38, 33.13, 33.09, 33.97, 33.53, 33.64, 33.25]]}, "py/seq": ["FIFO", {"py/id": 4}]}, {"py/object": "src.experiment_runner.results_presenter.DataSeries", "py/newargs": {"py/tuple": ["PIDInt", [33.57, 33.3, 33.29, 33.22, 33.52, 33.11, 34.07, 33.27, 33.45, 33.12, 33.6, 33.38, 33.01, 32.72, 33.19, 33.06, 33.23, 33.42, 33.58, 33.19, 33.12, 33.85, 33.63, 33.11, 33.31]]}, "py/seq": ["PIDInt", {"py/id": 6}]}, {"py/object": "src.experiment_runner.results_presenter.DataSeries", "py/newargs": {"py/tuple": ["PID", [32.94, 33.22, 32.9, 33.49, 33.25, 33.14, 33.31, 33.58, 33.09, 33.17, 33.24, 33.49, 33.63, 33.37, 33.19, 32.55, 33.04, 33.57, 33.44, 33.51, 33.64, 33.24, 33.21, 33.49, 33.38]]}, "py/seq": ["PID", {"py/id": 8}]}], "parameterLabel": "kd", "valuesLabel": "OverallDrops", "pidParams": {"py/object": "src.datastructures.PidParams", "py/newargs": {"py/tuple": [100, 50, 0.0, 0.0, 0.0, -0.1, 0.8, 5, 0]}, "py/seq": [100, 50, 0.0, 0.0, 0.0, -0.1, 0.8, 5, 0]}}
