# Supplementary material for: Usage of fractional order PIλDμ controller as AQM algorithm
Source: Sci Rep. 2023 Oct 28;13:18537. doi: 10.1038/s41598-023-45667-2 (PMC10613294; doi:10.1038/s41598-023-45667-2)
Supplement: Supplementary file 1 — Supplementary Information. [file 41598_2023_45667_MOESM1_ESM.zip › jsons_results/simulation/kd/moderate_traffic/MeanQueueLength.json]

{"py/object": "src.experiment_runner.results_presenter.Result", "parameterValues": [0.0, 0.025, 0.05, 0.075, 0.1, 0.125, 0.15, 0.175, 0.2, 0.225, 0.25, 0.275, 0.3, 0.325, 0.35, 0.375, 0.4, 0.425, 0.45, 0.475, 0.5, 0.525, 0.55, 0.575, 0.6], "dataSeriesList": [{"py/object": "src.experiment_runner.results_presenter.DataSeries", "py/newargs": {"py/tuple": ["FIFO", [97.85, 97.86, 97.9, 97.95, 97.9, 97.92, 97.93, 97.9, 97.96, 97.91, 97.87, 97.88, 97.9, 97.94, 97.94, 97.88, 97.89, 97.93, 97.93, 97.92, 97.86, 97.95, 97.93, 97.92, 97.9]]}, "py/seq": ["FIFO", {"py/id": 4}]}, {"py/object": "src.experiment_runner.results_presenter.DataSeries", "py/newargs": {"py/tuple": ["PIDInt", [97.95, 97.33, 96.31, 94.83, 91.74, 86.33, 81.43, 76.0, 72.26, 69.0, 67.1, 64.93, 62.92, 61.35, 60.29, 59.1, 58.19, 57.47, 56.58, 55.71, 55.04, 54.71, 54.07, 53.33, 52.91]]}, "py/seq": ["PIDInt", {"py/id": 6}]}, {"py/object": "src.experiment_runner.results_presenter.DataSeries", "py/newargs": {"py/tuple": ["PID", [97.93, 97.13, 95.62, 92.54, 86.52, 79.59, 74.42, 70.83, 67.58, 65.33, 63.39, 61.83, 60.45, 59.23, 58.17, 56.98, 56.45, 55.92, 55.2, 54.66, 54.13, 53.53, 53.08, 52.74, 52.28]]}, "py/seq": ["PID", {"py/id": 8}]}], "parameterLabel": "kd", "valuesLabel": "MeanQueueLength", "pidParams": {"py/object": "src.datastructures.PidParams", "py/newargs": {"py/tuple": [100, 50, 0.0, 0.0, 0.0, -0.1, 0.8, 5, 0]}, "py/seq": [100, 50, 0.0, 0.0, 0.0, -0.1, 0.8, 5, 0]}}
