# Supplementary material for: Usage of fractional order PIλDμ controller as AQM algorithm
Source: Sci Rep. 2023 Oct 28;13:18537. doi: 10.1038/s41598-023-45667-2 (PMC10613294; doi:10.1038/s41598-023-45667-2)
Supplement: Supplementary file 1 — Supplementary Information. [file 41598_2023_45667_MOESM1_ESM.zip › jsons_results/simulation/kd/light_traffic/OverallDrops.json]

{"py/object": "src.experiment_runner.results_presenter.Result", "parameterValues": [0.0, 0.025, 0.05, 0.075, 0.1, 0.125, 0.15, 0.175, 0.2, 0.225, 0.25, 0.275, 0.3, 0.325, 0.35, 0.375, 0.4, 0.425, 0.45, 0.475, 0.5, 0.525, 0.55, 0.575, 0.6], "dataSeriesList": [{"py/object": "src.experiment_runner.results_presenter.DataSeries", "py/newargs": {"py/tuple": ["PIDInt", [1.03, 1.68, 1.65, 1.91, 2.14, 2.22, 2.19, 2.46, 2.35, 2.5, 2.45, 2.5, 2.57, 2.52, 2.64, 2.67, 2.94, 2.51, 2.66, 2.94, 2.73, 2.9, 2.81, 2.88, 2.98]]}, "py/seq": ["PIDInt", {"py/id": 4}]}, {"py/object": "src.experiment_runner.results_presenter.DataSeries", "py/newargs": {"py/tuple": ["PID", [1.14, 1.55, 1.92, 2.05, 2.07, 2.18, 2.28, 2.33, 2.35, 2.42, 2.52, 2.41, 2.59, 2.51, 2.54, 2.61, 2.49, 2.48, 2.52, 2.57, 2.58, 2.62, 2.58, 2.58, 2.67]]}, "py/seq": ["PID", {"py/id": 6}]}, {"py/object": "src.experiment_runner.results_presenter.DataSeries", "py/newargs": {"py/tuple": ["FIFO", [0.99, 0.94, 0.87, 0.92, 0.89, 0.96, 0.95, 0.96, 1.08, 0.86, 0.92, 0.93, 0.91, 0.99, 1.04, 1.07, 0.95, 0.91, 0.92, 0.82, 0.92, 0.97, 0.75, 1.05, 1.03]]}, "py/seq": ["FIFO", {"py/id": 8}]}], "parameterLabel": "kd", "valuesLabel": "OverallDrops", "pidParams": {"py/object": "src.datastructures.PidParams", "py/newargs": {"py/tuple": [100, 40, 0.0, 0.0, 0.0, -0.1, 0.8, 5, 0]}, "py/seq": [100, 40, 0.0, 0.0, 0.0, -0.1, 0.8, 5, 0]}}
