# Supplementary material for: Usage of fractional order PIλDμ controller as AQM algorithm
Source: Sci Rep. 2023 Oct 28;13:18537. doi: 10.1038/s41598-023-45667-2 (PMC10613294; doi:10.1038/s41598-023-45667-2)
Supplement: Supplementary file 1 — Supplementary Information. [file 41598_2023_45667_MOESM1_ESM.zip › jsons_results/simulation/kd/light_traffic/MeanQueueLength.json]

{"py/object": "src.experiment_runner.results_presenter.Result", "parameterValues": [0.0, 0.025, 0.05, 0.075, 0.1, 0.125, 0.15, 0.175, 0.2, 0.225, 0.25, 0.275, 0.3, 0.325, 0.35, 0.375, 0.4, 0.425, 0.45, 0.475, 0.5, 0.525, 0.55, 0.575, 0.6], "dataSeriesList": [{"py/object": "src.experiment_runner.results_presenter.DataSeries", "py/newargs": {"py/tuple": ["PIDInt", [49.25, 34.98, 26.97, 25.3, 23.94, 23.08, 21.82, 21.53, 20.64, 20.39, 19.96, 19.53, 19.36, 18.96, 18.83, 18.89, 19.2, 17.81, 18.15, 18.48, 17.95, 18.02, 17.7, 17.64, 17.73]]}, "py/seq": ["PIDInt", {"py/id": 4}]}, {"py/object": "src.experiment_runner.results_presenter.DataSeries", "py/newargs": {"py/tuple": ["PID", [52.69, 32.36, 28.18, 25.84, 23.76, 23.27, 22.48, 22.03, 21.22, 21.11, 20.87, 20.13, 20.47, 20.13, 19.65, 19.8, 19.36, 18.97, 18.83, 18.9, 18.86, 18.78, 18.57, 18.25, 18.58]]}, "py/seq": ["PID", {"py/id": 6}]}, {"py/object": "src.experiment_runner.results_presenter.DataSeries", "py/newargs": {"py/tuple": ["FIFO", [50.18, 48.52, 49.64, 48.78, 48.63, 49.66, 49.23, 49.9, 51.74, 48.65, 48.42, 49.27, 47.12, 48.85, 51.56, 50.75, 49.27, 47.24, 49.01, 47.39, 49.35, 48.7, 45.76, 50.01, 50.64]]}, "py/seq": ["FIFO", {"py/id": 8}]}], "parameterLabel": "kd", "valuesLabel": "MeanQueueLength", "pidParams": {"py/object": "src.datastructures.PidParams", "py/newargs": {"py/tuple": [100, 40, 0.0, 0.0, 0.0, -0.1, 0.8, 5, 0]}, "py/seq": [100, 40, 0.0, 0.0, 0.0, -0.1, 0.8, 5, 0]}}
