# Supplementary material for: Usage of fractional order PIλDμ controller as AQM algorithm
Source: Sci Rep. 2023 Oct 28;13:18537. doi: 10.1038/s41598-023-45667-2 (PMC10613294; doi:10.1038/s41598-023-45667-2)
Supplement: Supplementary file 1 — Supplementary Information. [file 41598_2023_45667_MOESM1_ESM.zip › jsons_results/simulation/kp/heavy_traffic/OverallDrops.json]

{"py/object": "src.experiment_runner.results_presenter.Result", "parameterValues": [0.0, 0.002, 0.004, 0.006, 0.008, 0.01, 0.012, 0.014, 0.016, 0.018, 0.02, 0.022, 0.024, 0.026, 0.028, 0.03, 0.032, 0.034, 0.036, 0.038, 0.04, 0.042, 0.044, 0.046, 0.048, 0.05, 0.052, 0.054, 0.056, 0.058, 0.06, 0.062, 0.064, 0.066, 0.068, 0.07, 0.072, 0.074, 0.076, 0.078, 0.08, 0.082, 0.084, 0.086, 0.088, 0.09, 0.092, 0.094, 0.096, 0.098, 0.1, 0.102, 0.104, 0.106, 0.108, 0.11, 0.112, 0.114, 0.116, 0.118, 0.12, 0.122, 0.124, 0.126, 0.128, 0.13, 0.132, 0.134, 0.136, 0.138, 0.14, 0.142, 0.144, 0.146, 0.148, 0.15], "dataSeriesList": [{"py/object": "src.experiment_runner.results_presenter.DataSeries", "py/newargs": {"py/tuple": ["PIDInt", [50.13, 49.95, 49.91, 50.34, 49.73, 50.0, 50.3, 50.06, 49.92, 49.99, 50.5, 49.99, 50.01, 50.0, 49.68, 50.09, 50.6, 50.09, 49.95, 50.28, 49.97, 50.06, 49.88, 50.01, 49.98, 50.12, 50.33, 50.15, 49.69, 50.07, 50.21, 50.08, 50.13, 50.11, 50.0, 49.99, 50.12, 50.16, 50.01, 50.04, 50.22, 50.13, 49.77, 49.81, 50.01, 50.44, 50.03, 49.76, 49.88, 50.3, 50.15, 49.87, 49.75, 49.84, 49.76, 50.15, 49.74, 49.96, 50.23, 49.93, 50.38, 49.95, 49.91, 50.2, 49.72, 50.11, 50.2, 49.74, 50.23, 49.73, 49.62, 50.04, 49.86, 50.13, 50.15, 49.77]]}, "py/seq": ["PIDInt", {"py/id": 4}]}, {"py/object": "src.experiment_runner.results_presenter.DataSeries", "py/newargs": {"py/tuple": ["PID", [49.9, 50.15, 49.79, 49.85, 49.99, 49.87, 50.36, 49.57, 49.77, 49.74, 50.31, 49.62, 50.25, 49.99, 49.99, 50.03, 49.81, 50.01, 50.09, 50.11, 49.96, 50.16, 50.23, 49.97, 49.94, 50.07, 50.03, 50.03, 49.8, 50.15, 50.13, 49.94, 49.71, 49.93, 50.08, 50.03, 49.89, 49.93, 50.13, 50.23, 50.16, 49.85, 50.12, 50.12, 50.0, 50.25, 50.25, 49.86, 50.09, 49.69, 49.79, 49.96, 50.1, 49.38, 49.74, 50.22, 49.99, 49.94, 50.09, 50.07, 49.99, 50.03, 50.09, 49.89, 49.75, 49.87, 49.8, 50.32, 49.93, 49.82, 49.97, 49.99, 49.94, 50.09, 50.18, 49.83]]}, "py/seq": ["PID", {"py/id": 6}]}, {"py/object": "src.experiment_runner.results_presenter.DataSeries", "py/newargs": {"py/tuple": ["FIFO", [49.96, 49.74, 49.71, 49.65, 50.06, 50.11, 50.04, 50.06, 50.22, 49.78, 49.8, 49.91, 49.97, 49.93, 49.92, 50.09, 49.86, 50.2, 50.04, 49.63, 49.96, 50.25, 49.73, 50.02, 49.78, 49.77, 49.81, 49.8, 50.03, 49.71, 50.15, 49.67, 49.55, 49.89, 49.7, 50.08, 50.28, 50.0, 49.85, 49.93, 50.01, 49.99, 50.07, 50.18, 49.77, 50.02, 49.75, 50.06, 50.01, 49.93, 49.98, 50.06, 49.82, 50.1, 49.99, 49.77, 49.92, 50.19, 50.18, 50.1, 50.07, 49.61, 50.15, 50.15, 49.8, 50.04, 49.96, 50.06, 49.81, 49.81, 50.3, 49.56, 49.96, 49.79, 50.03, 50.04]]}, "py/seq": ["FIFO", {"py/id": 8}]}], "parameterLabel": "kp", "valuesLabel": "OverallDrops", "pidParams": {"py/object": "src.datastructures.PidParams", "py/newargs": {"py/tuple": [100, 40, 0.0, 0.0, 0.0, -0.1, 0.8, 5, 0]}, "py/seq": [100, 40, 0.0, 0.0, 0.0, -0.1, 0.8, 5, 0]}}
