# Supplementary material for: Usage of fractional order PIλDμ controller as AQM algorithm
Source: Sci Rep. 2023 Oct 28;13:18537. doi: 10.1038/s41598-023-45667-2 (PMC10613294; doi:10.1038/s41598-023-45667-2)
Supplement: Supplementary file 1 — Supplementary Information. [file 41598_2023_45667_MOESM1_ESM.zip › jsons_results/simulation/kp/heavy_traffic/MeanQueueLength.json]

{"py/object": "src.experiment_runner.results_presenter.Result", "parameterValues": [0.0, 0.002, 0.004, 0.006, 0.008, 0.01, 0.012, 0.014, 0.016, 0.018, 0.02, 0.022, 0.024, 0.026, 0.028, 0.03, 0.032, 0.034, 0.036, 0.038, 0.04, 0.042, 0.044, 0.046, 0.048, 0.05, 0.052, 0.054, 0.056, 0.058, 0.06, 0.062, 0.064, 0.066, 0.068, 0.07, 0.072, 0.074, 0.076, 0.078, 0.08, 0.082, 0.084, 0.086, 0.088, 0.09, 0.092, 0.094, 0.096, 0.098, 0.1, 0.102, 0.104, 0.106, 0.108, 0.11, 0.112, 0.114, 0.116, 0.118, 0.12, 0.122, 0.124, 0.126, 0.128, 0.13, 0.132, 0.134, 0.136, 0.138, 0.14, 0.142, 0.144, 0.146, 0.148, 0.15], "dataSeriesList": [{"py/object": "src.experiment_runner.results_presenter.DataSeries", "py/newargs": {"py/tuple": ["PIDInt", [98.96, 98.67, 98.14, 97.23, 94.34, 88.83, 82.24, 75.67, 71.31, 67.72, 65.15, 62.76, 60.86, 59.24, 57.74, 56.65, 55.8, 54.68, 53.9, 53.25, 52.48, 51.94, 51.34, 50.87, 50.44, 50.01, 49.66, 49.28, 48.86, 48.63, 48.32, 48.03, 47.84, 47.57, 47.36, 47.12, 46.94, 46.74, 46.54, 46.4, 46.26, 46.09, 45.88, 45.76, 45.66, 45.57, 45.41, 45.26, 45.16, 45.09, 44.99, 44.85, 44.75, 44.64, 44.55, 44.51, 44.38, 44.32, 44.26, 44.18, 44.13, 44.04, 43.96, 43.92, 43.82, 43.78, 43.73, 43.65, 43.62, 43.52, 43.46, 43.45, 43.38, 43.36, 43.3, 43.22]]}, "py/seq": ["PIDInt", {"py/id": 4}]}, {"py/object": "src.experiment_runner.results_presenter.DataSeries", "py/newargs": {"py/tuple": ["PID", [98.94, 98.68, 98.13, 97.07, 94.68, 89.06, 82.0, 75.23, 70.99, 67.52, 65.21, 62.59, 60.98, 59.19, 57.82, 56.63, 55.53, 54.68, 53.95, 53.14, 52.5, 51.91, 51.45, 50.84, 50.42, 50.0, 49.6, 49.24, 48.88, 48.64, 48.34, 48.04, 47.74, 47.55, 47.34, 47.14, 46.9, 46.72, 46.57, 46.4, 46.25, 46.06, 45.92, 45.79, 45.64, 45.54, 45.45, 45.28, 45.19, 45.02, 44.94, 44.84, 44.78, 44.62, 44.54, 44.51, 44.42, 44.31, 44.25, 44.2, 44.1, 44.06, 43.96, 43.9, 43.81, 43.78, 43.7, 43.69, 43.6, 43.52, 43.49, 43.45, 43.38, 43.34, 43.31, 43.23]]}, "py/seq": ["PID", {"py/id": 6}]}, {"py/object": "src.experiment_runner.results_presenter.DataSeries", "py/newargs": {"py/tuple": ["FIFO", [98.96, 98.94, 98.92, 98.93, 98.96, 98.97, 98.95, 98.95, 98.94, 98.94, 98.93, 98.94, 98.95, 98.94, 98.96, 98.95, 98.96, 98.95, 98.95, 98.94, 98.95, 98.97, 98.94, 98.94, 98.95, 98.95, 98.93, 98.94, 98.94, 98.95, 98.96, 98.92, 98.93, 98.95, 98.93, 98.94, 98.95, 98.95, 98.95, 98.94, 98.96, 98.96, 98.96, 98.97, 98.95, 98.97, 98.93, 98.96, 98.95, 98.96, 98.94, 98.96, 98.95, 98.96, 98.95, 98.96, 98.95, 98.94, 98.97, 98.96, 98.95, 98.94, 98.95, 98.97, 98.95, 98.93, 98.96, 98.97, 98.95, 98.94, 98.96, 98.93, 98.94, 98.94, 98.95, 98.95]]}, "py/seq": ["FIFO", {"py/id": 8}]}], "parameterLabel": "kp", "valuesLabel": "MeanQueueLength", "pidParams": {"py/object": "src.datastructures.PidParams", "py/newargs": {"py/tuple": [100, 40, 0.0, 0.0, 0.0, -0.1, 0.8, 5, 0]}, "py/seq": [100, 40, 0.0, 0.0, 0.0, -0.1, 0.8, 5, 0]}}
