# Supplementary material for: Usage of fractional order PIλDμ controller as AQM algorithm
Source: Sci Rep. 2023 Oct 28;13:18537. doi: 10.1038/s41598-023-45667-2 (PMC10613294; doi:10.1038/s41598-023-45667-2)
Supplement: Supplementary file 1 — Supplementary Information. [file 41598_2023_45667_MOESM1_ESM.zip › jsons_results/simulation/kp/moderate_traffic/MeanQueueLength.json]

{"py/object": "src.experiment_runner.results_presenter.Result", "parameterValues": [0.0, 0.002, 0.004, 0.006, 0.008, 0.01, 0.012, 0.014, 0.016, 0.018, 0.02, 0.022, 0.024, 0.026, 0.028, 0.03, 0.032, 0.034, 0.036, 0.038, 0.04, 0.042, 0.044, 0.046, 0.048, 0.05, 0.052, 0.054, 0.056, 0.058, 0.06, 0.062, 0.064, 0.066, 0.068, 0.07, 0.072, 0.074, 0.076, 0.078, 0.08, 0.082, 0.084, 0.086, 0.088, 0.09, 0.092, 0.094, 0.096, 0.098, 0.1, 0.102, 0.104, 0.106, 0.108, 0.11, 0.112, 0.114, 0.116, 0.118, 0.12, 0.122, 0.124, 0.126, 0.128, 0.13, 0.132, 0.134, 0.136, 0.138, 0.14, 0.142, 0.144, 0.146, 0.148, 0.15], "dataSeriesList": [{"py/object": "src.experiment_runner.results_presenter.DataSeries", "py/newargs": {"py/tuple": ["FIFO", [98.0, 97.89, 97.93, 97.96, 97.93, 97.94, 97.97, 97.88, 97.89, 97.96, 97.93, 97.9, 97.89, 97.94, 97.88, 97.92, 97.89, 97.92, 97.93, 97.93, 97.86, 97.79, 97.9, 97.87, 97.89, 97.92, 98.0, 97.85, 97.88, 97.9, 97.87, 97.89, 97.87, 97.82, 97.93, 97.95, 97.93, 97.93, 97.93, 97.92, 97.92, 97.91, 98.0, 97.87, 97.9, 97.87, 97.87, 97.93, 97.95, 97.88, 97.85, 97.83, 97.92, 97.89, 97.97, 97.95, 97.86, 97.89, 97.94, 97.88, 97.91, 97.85, 97.93, 97.9, 97.88, 97.92, 97.92, 98.0, 97.91, 97.97, 97.96, 97.91, 97.87, 97.89, 97.92, 97.91]]}, "py/seq": ["FIFO", {"py/id": 4}]}, {"py/object": "src.experiment_runner.results_presenter.DataSeries", "py/newargs": {"py/tuple": ["PIDInt", [97.95, 97.23, 95.89, 93.34, 88.41, 83.35, 77.75, 73.69, 70.57, 68.64, 66.68, 65.23, 63.81, 62.62, 61.72, 60.95, 60.33, 59.76, 59.32, 58.67, 58.33, 57.8, 57.55, 57.19, 56.83, 56.52, 56.22, 56.07, 55.7, 55.54, 55.39, 55.14, 55.06, 54.77, 54.65, 54.53, 54.43, 54.24, 54.14, 53.89, 53.87, 53.79, 53.62, 53.53, 53.48, 53.36, 53.26, 53.15, 53.14, 53.06, 52.89, 52.87, 52.8, 52.71, 52.65, 52.6, 52.56, 52.51, 52.44, 52.43, 52.33, 52.36, 52.26, 52.12, 52.14, 52.11, 52.03, 52.08, 51.96, 51.85, 51.82, 51.87, 51.8, 51.81, 51.7, 51.66]]}, "py/seq": ["PIDInt", {"py/id": 6}]}, {"py/object": "src.experiment_runner.results_presenter.DataSeries", "py/newargs": {"py/tuple": ["PID", [97.88, 97.22, 95.88, 93.41, 89.42, 83.04, 77.64, 73.45, 70.72, 68.75, 66.66, 65.16, 63.64, 62.8, 61.95, 60.8, 60.4, 59.68, 59.26, 58.66, 58.14, 57.83, 57.51, 57.27, 56.87, 56.37, 56.25, 55.95, 55.74, 55.56, 55.23, 55.1, 54.89, 54.89, 54.62, 54.5, 54.44, 54.28, 54.12, 54.05, 53.84, 53.79, 53.59, 53.54, 53.54, 53.34, 53.31, 53.25, 53.14, 53.03, 52.99, 52.89, 52.79, 52.76, 52.66, 52.59, 52.58, 52.55, 52.42, 52.43, 52.32, 52.28, 52.22, 52.23, 52.17, 52.07, 52.06, 52.06, 51.9, 51.95, 51.89, 51.74, 51.81, 51.76, 51.74, 51.69]]}, "py/seq": ["PID", {"py/id": 8}]}], "parameterLabel": "kp", "valuesLabel": "MeanQueueLength", "pidParams": {"py/object": "src.datastructures.PidParams", "py/newargs": {"py/tuple": [100, 50, 0.0, 0.0, 0.0, -0.1, 0.8, 5, 0]}, "py/seq": [100, 50, 0.0, 0.0, 0.0, -0.1, 0.8, 5, 0]}}
