# Supplementary material for: Usage of fractional order PIλDμ controller as AQM algorithm
Source: Sci Rep. 2023 Oct 28;13:18537. doi: 10.1038/s41598-023-45667-2 (PMC10613294; doi:10.1038/s41598-023-45667-2)
Supplement: Supplementary file 1 — Supplementary Information. [file 41598_2023_45667_MOESM1_ESM.zip › jsons_results/simulation/kp/light_traffic/MeanQueueLength.json]

{"py/object": "src.experiment_runner.results_presenter.Result", "parameterValues": [0.0, 0.002, 0.004, 0.006, 0.008, 0.01, 0.012, 0.014, 0.016, 0.018, 0.02, 0.022, 0.024, 0.026, 0.028, 0.03, 0.032, 0.034, 0.036, 0.038, 0.04, 0.042, 0.044, 0.046, 0.048, 0.05, 0.052, 0.054, 0.056, 0.058, 0.06, 0.062, 0.064, 0.066, 0.068, 0.07, 0.072, 0.074, 0.076, 0.078, 0.08, 0.082, 0.084, 0.086, 0.088, 0.09, 0.092, 0.094, 0.096, 0.098, 0.1, 0.102, 0.104, 0.106, 0.108, 0.11, 0.112, 0.114, 0.116, 0.118, 0.12, 0.122, 0.124, 0.126, 0.128, 0.13, 0.132, 0.134, 0.136, 0.138, 0.14, 0.142, 0.144, 0.146, 0.148, 0.15], "dataSeriesList": [{"py/object": "src.experiment_runner.results_presenter.DataSeries", "py/newargs": {"py/tuple": ["PIDInt", [48.37, 35.14, 29.37, 28.63, 26.96, 26.09, 26.06, 24.94, 25.32, 24.74, 24.29, 24.48, 24.3, 23.45, 23.24, 23.77, 23.51, 23.6, 22.94, 23.29, 22.85, 22.69, 22.77, 22.77, 22.57, 23.12, 22.5, 22.02, 22.21, 22.55, 22.27, 22.61, 22.47, 22.71, 22.14, 22.09, 22.38, 22.39, 21.95, 21.71, 22.21, 21.76, 22.48, 22.48, 21.77, 21.59, 21.73, 21.99, 21.86, 21.91, 21.8, 21.63, 21.85, 22.03, 21.65, 21.62, 22.22, 21.53, 21.66, 21.47, 21.11, 21.67, 21.64, 21.21, 21.35, 21.55, 21.49, 21.66, 21.59, 21.24, 21.39, 21.32, 21.69, 21.32, 21.23, 21.68]]}, "py/seq": ["PIDInt", {"py/id": 4}]}, {"py/object": "src.experiment_runner.results_presenter.DataSeries", "py/newargs": {"py/tuple": ["PID", [50.15, 34.48, 30.69, 28.09, 26.96, 26.49, 25.61, 25.32, 24.85, 25.31, 24.05, 24.01, 23.35, 23.67, 23.05, 24.2, 22.75, 23.35, 23.14, 23.44, 22.94, 22.64, 22.15, 22.64, 22.58, 23.0, 22.95, 22.69, 22.6, 21.93, 22.83, 22.17, 22.04, 22.39, 22.08, 22.19, 22.54, 22.77, 22.0, 22.01, 22.07, 22.19, 21.79, 21.88, 21.68, 22.15, 22.27, 21.93, 21.98, 22.07, 21.41, 21.45, 21.63, 21.98, 22.06, 21.69, 21.94, 21.77, 21.31, 21.29, 21.6, 21.09, 21.72, 21.3, 20.91, 21.73, 21.77, 21.51, 21.42, 21.74, 21.61, 21.72, 21.63, 21.39, 21.26, 21.24]]}, "py/seq": ["PID", {"py/id": 6}]}, {"py/object": "src.experiment_runner.results_presenter.DataSeries", "py/newargs": {"py/tuple": ["FIFO", [48.28, 48.87, 50.34, 49.38, 49.98, 49.07, 50.61, 48.54, 51.06, 48.75, 48.16, 48.92, 49.36, 49.49, 49.48, 48.58, 51.48, 49.82, 51.33, 50.41, 49.95, 51.29, 48.44, 48.77, 49.13, 49.9, 48.16, 50.16, 49.29, 50.4, 48.31, 52.6, 51.28, 50.66, 50.6, 47.08, 49.33, 48.68, 49.53, 48.74, 49.47, 47.53, 49.97, 49.62, 48.5, 52.24, 50.78, 48.33, 49.8, 49.88, 48.96, 49.36, 49.85, 48.46, 48.99, 49.65, 50.89, 48.06, 51.31, 46.4, 51.57, 49.47, 48.59, 48.44, 48.74, 49.72, 49.85, 49.16, 49.95, 48.26, 50.71, 50.04, 48.19, 48.77, 50.83, 49.22]]}, "py/seq": ["FIFO", {"py/id": 8}]}], "parameterLabel": "kp", "valuesLabel": "MeanQueueLength", "pidParams": {"py/object": "src.datastructures.PidParams", "py/newargs": {"py/tuple": [100, 40, 0.0, 0.0, 0.0, -0.1, 0.8, 5, 0]}, "py/seq": [100, 40, 0.0, 0.0, 0.0, -0.1, 0.8, 5, 0]}}
