# Supplementary material for: Usage of fractional order PIλDμ controller as AQM algorithm
Source: Sci Rep. 2023 Oct 28;13:18537. doi: 10.1038/s41598-023-45667-2 (PMC10613294; doi:10.1038/s41598-023-45667-2)
Supplement: Supplementary file 1 — Supplementary Information. [file 41598_2023_45667_MOESM1_ESM.zip › jsons_results/simulation/ki/heavy_traffic/MeanQueueLength.json]

{"py/object": "src.experiment_runner.results_presenter.Result", "parameterValues": [0.0, 0.002, 0.004, 0.006, 0.008, 0.01, 0.012, 0.014, 0.016, 0.018, 0.02, 0.022, 0.024, 0.026, 0.028, 0.03, 0.032, 0.034, 0.036, 0.038, 0.04, 0.042, 0.044, 0.046, 0.048, 0.05, 0.052, 0.054, 0.056, 0.058, 0.06, 0.062, 0.064, 0.066, 0.068, 0.07, 0.072, 0.074, 0.076, 0.078, 0.08, 0.082, 0.084, 0.086, 0.088, 0.09, 0.092, 0.094, 0.096, 0.098, 0.1, 0.102, 0.104, 0.106, 0.108, 0.11, 0.112, 0.114, 0.116, 0.118, 0.12, 0.122, 0.124, 0.126, 0.128, 0.13, 0.132, 0.134, 0.136, 0.138, 0.14, 0.142, 0.144, 0.146, 0.148, 0.15], "dataSeriesList": [{"py/object": "src.experiment_runner.results_presenter.DataSeries", "py/newargs": {"py/tuple": ["PIDInt", [98.96, 98.56, 97.73, 95.66, 89.73, 81.03, 74.4, 69.29, 65.62, 62.78, 60.34, 58.64, 57.11, 55.67, 54.78, 53.61, 52.81, 51.91, 51.34, 50.78, 50.19, 49.72, 49.31, 48.83, 48.54, 48.14, 47.82, 47.57, 47.26, 47.05, 46.78, 46.59, 46.35, 46.14, 46.04, 45.77, 45.67, 45.51, 45.32, 45.21, 45.07, 44.92, 44.86, 44.69, 44.6, 44.51, 44.39, 44.29, 44.16, 44.14, 43.98, 43.96, 43.88, 43.79, 43.71, 43.67, 43.6, 43.56, 43.46, 43.36, 43.36, 43.25, 43.24, 43.17, 43.1, 43.04, 43.03, 42.96, 42.92, 42.84, 42.83, 42.78, 42.75, 42.68, 42.65, 42.62]]}, "py/seq": ["PIDInt", {"py/id": 4}]}, {"py/object": "src.experiment_runner.results_presenter.DataSeries", "py/newargs": {"py/tuple": ["PID", [98.96, 98.61, 97.84, 96.1, 90.27, 81.8, 74.64, 69.76, 66.21, 63.23, 61.13, 59.14, 57.43, 56.13, 55.03, 53.93, 53.13, 52.28, 51.72, 50.95, 50.48, 49.97, 49.45, 49.04, 48.66, 48.35, 48.04, 47.75, 47.46, 47.22, 46.93, 46.7, 46.54, 46.31, 46.16, 45.98, 45.78, 45.57, 45.47, 45.32, 45.17, 45.07, 44.92, 44.84, 44.68, 44.59, 44.51, 44.41, 44.29, 44.22, 44.14, 44.01, 43.94, 43.89, 43.79, 43.74, 43.7, 43.61, 43.54, 43.46, 43.42, 43.33, 43.3, 43.25, 43.18, 43.12, 43.09, 43.03, 42.98, 42.96, 42.87, 42.83, 42.8, 42.75, 42.72, 42.68]]}, "py/seq": ["PID", {"py/id": 6}]}, {"py/object": "src.experiment_runner.results_presenter.DataSeries", "py/newargs": {"py/tuple": ["FIFO", [98.96, 98.94, 98.95, 98.96, 98.96, 98.96, 98.94, 98.96, 98.97, 98.94, 98.95, 98.96, 98.97, 98.95, 98.96, 98.95, 98.95, 98.93, 98.95, 98.96, 98.96, 98.97, 98.94, 98.96, 98.95, 98.95, 98.93, 98.96, 98.94, 98.97, 98.95, 98.96, 98.94, 98.96, 98.94, 98.96, 98.94, 98.95, 98.96, 98.96, 98.96, 98.95, 98.94, 98.95, 98.95, 98.96, 98.95, 98.95, 98.94, 98.95, 98.94, 98.93, 98.94, 98.95, 98.97, 98.94, 98.95, 98.96, 98.94, 98.94, 98.96, 98.97, 98.93, 98.94, 98.96, 98.96, 98.93, 98.95, 98.95, 98.96, 98.94, 98.93, 98.97, 98.96, 98.94, 98.95]]}, "py/seq": ["FIFO", {"py/id": 8}]}], "parameterLabel": "ki", "valuesLabel": "MeanQueueLength", "pidParams": {"py/object": "src.datastructures.PidParams", "py/newargs": {"py/tuple": [100, 40, 0.0, 0.0, 0.0, -0.1, 0.8, 5, 0]}, "py/seq": [100, 40, 0.0, 0.0, 0.0, -0.1, 0.8, 5, 0]}}
