# Supplementary material for: Usage of fractional order PIλDμ controller as AQM algorithm
Source: Sci Rep. 2023 Oct 28;13:18537. doi: 10.1038/s41598-023-45667-2 (PMC10613294; doi:10.1038/s41598-023-45667-2)
Supplement: Supplementary file 1 — Supplementary Information. [file 41598_2023_45667_MOESM1_ESM.zip › jsons_results/simulation/ki/moderate_traffic/EarlyDrops.json]

{"py/object": "src.experiment_runner.results_presenter.Result", "parameterValues": [0.0, 0.002, 0.004, 0.006, 0.008, 0.01, 0.012, 0.014, 0.016, 0.018, 0.02, 0.022, 0.024, 0.026, 0.028, 0.03, 0.032, 0.034, 0.036, 0.038, 0.04, 0.042, 0.044, 0.046, 0.048, 0.05, 0.052, 0.054, 0.056, 0.058, 0.06, 0.062, 0.064, 0.066, 0.068, 0.07, 0.072, 0.074, 0.076, 0.078, 0.08, 0.082, 0.084, 0.086, 0.088, 0.09, 0.092, 0.094, 0.096, 0.098, 0.1, 0.102, 0.104, 0.106, 0.108, 0.11, 0.112, 0.114, 0.116, 0.118, 0.12, 0.122, 0.124, 0.126, 0.128, 0.13, 0.132, 0.134, 0.136, 0.138, 0.14, 0.142, 0.144, 0.146, 0.148, 0.15], "dataSeriesList": [{"py/object": "src.experiment_runner.results_presenter.DataSeries", "py/newargs": {"py/tuple": ["FIFO", [0.0, 0.0, 0.0, 0.0, 0.0, 0.0, 0.0, 0.0, 0.0, 0.0, 0.0, 0.0, 0.0, 0.0, 0.0, 0.0, 0.0, 0.0, 0.0, 0.0, 0.0, 0.0, 0.0, 0.0, 0.0, 0.0, 0.0, 0.0, 0.0, 0.0, 0.0, 0.0, 0.0, 0.0, 0.0, 0.0, 0.0, 0.0, 0.0, 0.0, 0.0, 0.0, 0.0, 0.0, 0.0, 0.0, 0.0, 0.0, 0.0, 0.0, 0.0, 0.0, 0.0, 0.0, 0.0, 0.0, 0.0, 0.0, 0.0, 0.0, 0.0, 0.0, 0.0, 0.0, 0.0, 0.0, 0.0, 0.0, 0.0, 0.0, 0.0, 0.0, 0.0, 0.0, 0.0, 0.0]]}, "py/seq": ["FIFO", {"py/id": 4}]}, {"py/object": "src.experiment_runner.results_presenter.DataSeries", "py/newargs": {"py/tuple": ["PIDInt", [0.0, 8.23, 18.5, 27.6, 32.57, 33.46, 33.31, 33.68, 33.51, 32.91, 33.0, 33.44, 33.0, 33.19, 33.49, 33.7, 32.54, 33.1, 33.45, 33.2, 33.52, 33.21, 32.98, 33.57, 33.62, 33.53, 33.28, 33.09, 33.38, 33.47, 33.29, 32.81, 33.43, 33.47, 33.25, 33.13, 33.23, 33.53, 33.78, 33.4, 33.07, 33.08, 33.05, 33.83, 33.42, 32.84, 33.57, 33.11, 33.13, 33.31, 33.22, 33.97, 33.25, 33.39, 33.8, 32.9, 33.18, 33.68, 33.8, 33.38, 33.16, 33.38, 33.09, 32.98, 33.2, 33.72, 33.27, 33.39, 33.45, 33.7, 33.08, 33.47, 32.96, 32.97, 33.23, 33.66]]}, "py/seq": ["PIDInt", {"py/id": 6}]}, {"py/object": "src.experiment_runner.results_presenter.DataSeries", "py/newargs": {"py/tuple": ["PID", [0.0, 8.23, 17.98, 27.29, 32.67, 32.79, 33.37, 33.08, 33.54, 33.13, 33.41, 33.39, 33.48, 33.64, 33.13, 32.58, 33.14, 33.36, 32.66, 33.58, 33.37, 33.38, 33.53, 33.78, 33.66, 33.21, 33.05, 32.88, 33.56, 34.06, 33.42, 33.75, 33.06, 33.05, 33.47, 32.96, 33.31, 33.1, 33.13, 33.58, 33.93, 33.32, 33.92, 33.48, 33.31, 33.63, 33.99, 33.49, 33.23, 33.22, 33.71, 33.57, 33.29, 33.44, 33.34, 33.28, 33.6, 33.53, 33.22, 33.45, 33.12, 33.26, 33.23, 33.37, 33.2, 33.56, 33.13, 33.45, 33.01, 33.27, 33.09, 33.58, 32.97, 33.3, 33.31, 33.27]]}, "py/seq": ["PID", {"py/id": 8}]}], "parameterLabel": "ki", "valuesLabel": "EarlyDrops", "pidParams": {"py/object": "src.datastructures.PidParams", "py/newargs": {"py/tuple": [100, 50, 0.0, 0.0, 0.0, -0.1, 0.8, 5, 0]}, "py/seq": [100, 50, 0.0, 0.0, 0.0, -0.1, 0.8, 5, 0]}}
