# Supplementary material for: Usage of fractional order PIλDμ controller as AQM algorithm
Source: Sci Rep. 2023 Oct 28;13:18537. doi: 10.1038/s41598-023-45667-2 (PMC10613294; doi:10.1038/s41598-023-45667-2)
Supplement: Supplementary file 1 — Supplementary Information. [file 41598_2023_45667_MOESM1_ESM.zip › jsons_results/simulation/ki/moderate_traffic/MeanQueueLength.json]

{"py/object": "src.experiment_runner.results_presenter.Result", "parameterValues": [0.0, 0.002, 0.004, 0.006, 0.008, 0.01, 0.012, 0.014, 0.016, 0.018, 0.02, 0.022, 0.024, 0.026, 0.028, 0.03, 0.032, 0.034, 0.036, 0.038, 0.04, 0.042, 0.044, 0.046, 0.048, 0.05, 0.052, 0.054, 0.056, 0.058, 0.06, 0.062, 0.064, 0.066, 0.068, 0.07, 0.072, 0.074, 0.076, 0.078, 0.08, 0.082, 0.084, 0.086, 0.088, 0.09, 0.092, 0.094, 0.096, 0.098, 0.1, 0.102, 0.104, 0.106, 0.108, 0.11, 0.112, 0.114, 0.116, 0.118, 0.12, 0.122, 0.124, 0.126, 0.128, 0.13, 0.132, 0.134, 0.136, 0.138, 0.14, 0.142, 0.144, 0.146, 0.148, 0.15], "dataSeriesList": [{"py/object": "src.experiment_runner.results_presenter.DataSeries", "py/newargs": {"py/tuple": ["FIFO", [97.87, 97.92, 97.92, 97.93, 97.84, 97.93, 97.92, 97.9, 97.88, 97.96, 97.93, 97.89, 97.95, 97.87, 97.93, 97.82, 97.91, 97.89, 97.92, 97.91, 97.86, 97.89, 97.95, 97.92, 97.92, 97.93, 97.94, 97.92, 97.85, 97.87, 97.86, 97.93, 97.88, 97.86, 97.86, 97.94, 97.97, 97.88, 97.89, 97.85, 97.91, 97.92, 97.95, 97.89, 97.87, 97.97, 97.85, 97.86, 97.92, 97.88, 97.89, 97.95, 97.92, 97.86, 97.86, 97.88, 97.89, 97.88, 97.95, 97.9, 97.89, 97.86, 97.89, 97.92, 97.87, 97.9, 97.93, 97.84, 97.91, 97.91, 97.87, 97.9, 97.94, 97.86, 97.94, 97.96]]}, "py/seq": ["FIFO", {"py/id": 4}]}, {"py/object": "src.experiment_runner.results_presenter.DataSeries", "py/newargs": {"py/tuple": ["PIDInt", [97.88, 96.93, 95.0, 90.71, 83.13, 77.33, 72.69, 69.6, 67.07, 65.05, 63.44, 62.42, 61.19, 60.38, 59.75, 59.19, 58.19, 57.81, 57.48, 57.02, 56.72, 56.32, 55.99, 55.8, 55.54, 55.29, 55.05, 54.76, 54.63, 54.49, 54.27, 54.01, 54.01, 53.86, 53.69, 53.57, 53.43, 53.4, 53.29, 53.16, 53.02, 52.91, 52.85, 52.83, 52.69, 52.55, 52.57, 52.47, 52.39, 52.36, 52.27, 52.34, 52.15, 52.09, 52.07, 51.96, 51.94, 51.94, 51.92, 51.8, 51.71, 51.75, 51.66, 51.59, 51.54, 51.58, 51.48, 51.45, 51.41, 51.43, 51.35, 51.39, 51.26, 51.21, 51.24, 51.23]]}, "py/seq": ["PIDInt", {"py/id": 6}]}, {"py/object": "src.experiment_runner.results_presenter.DataSeries", "py/newargs": {"py/tuple": ["PID", [97.84, 96.93, 95.04, 90.78, 84.67, 77.35, 73.11, 69.81, 67.47, 65.39, 63.96, 62.64, 61.61, 60.78, 59.79, 59.04, 58.61, 58.16, 57.44, 57.3, 56.85, 56.53, 56.21, 56.03, 55.71, 55.38, 55.12, 54.87, 54.81, 54.71, 54.4, 54.33, 54.03, 53.88, 53.83, 53.66, 53.58, 53.47, 53.33, 53.25, 53.25, 53.05, 53.02, 52.92, 52.8, 52.75, 52.72, 52.58, 52.46, 52.41, 52.43, 52.31, 52.24, 52.16, 52.14, 52.05, 52.01, 51.99, 51.84, 51.86, 51.77, 51.82, 51.7, 51.68, 51.66, 51.66, 51.55, 51.54, 51.49, 51.44, 51.41, 51.4, 51.33, 51.31, 51.27, 51.25]]}, "py/seq": ["PID", {"py/id": 8}]}], "parameterLabel": "ki", "valuesLabel": "MeanQueueLength", "pidParams": {"py/object": "src.datastructures.PidParams", "py/newargs": {"py/tuple": [100, 50, 0.0, 0.0, 0.0, -0.1, 0.8, 5, 0]}, "py/seq": [100, 50, 0.0, 0.0, 0.0, -0.1, 0.8, 5, 0]}}
