# Supplementary material for: Usage of fractional order PIλDμ controller as AQM algorithm
Source: Sci Rep. 2023 Oct 28;13:18537. doi: 10.1038/s41598-023-45667-2 (PMC10613294; doi:10.1038/s41598-023-45667-2)
Supplement: Supplementary file 1 — Supplementary Information. [file 41598_2023_45667_MOESM1_ESM.zip › jsons_results/simulation/ki/light_traffic/OverallDrops.json]

{"py/object": "src.experiment_runner.results_presenter.Result", "parameterValues": [0.0, 0.002, 0.004, 0.006, 0.008, 0.01, 0.012, 0.014, 0.016, 0.018, 0.02, 0.022, 0.024, 0.026, 0.028, 0.03, 0.032, 0.034, 0.036, 0.038, 0.04, 0.042, 0.044, 0.046, 0.048, 0.05, 0.052, 0.054, 0.056, 0.058, 0.06, 0.062, 0.064, 0.066, 0.068, 0.07, 0.072, 0.074, 0.076, 0.078, 0.08, 0.082, 0.084, 0.086, 0.088, 0.09, 0.092, 0.094, 0.096, 0.098, 0.1, 0.102, 0.104, 0.106, 0.108, 0.11, 0.112, 0.114, 0.116, 0.118, 0.12, 0.122, 0.124, 0.126, 0.128, 0.13, 0.132, 0.134, 0.136, 0.138, 0.14, 0.142, 0.144, 0.146, 0.148, 0.15], "dataSeriesList": [{"py/object": "src.experiment_runner.results_presenter.DataSeries", "py/newargs": {"py/tuple": ["PIDInt", [1.05, 1.47, 1.66, 1.78, 1.83, 1.86, 1.83, 1.93, 1.89, 2.04, 2.05, 2.12, 2.17, 2.02, 2.09, 2.0, 2.17, 2.07, 2.32, 2.13, 2.07, 2.19, 2.11, 2.17, 2.18, 2.29, 2.18, 2.21, 2.13, 2.09, 2.24, 2.06, 2.37, 2.18, 2.22, 2.11, 2.1, 2.33, 2.27, 2.31, 2.25, 2.27, 2.27, 2.22, 2.08, 2.31, 2.3, 2.08, 2.43, 2.32, 2.27, 2.23, 2.2, 2.4, 2.21, 2.2, 2.3, 2.31, 2.27, 2.08, 2.26, 2.22, 2.3, 2.4, 2.05, 2.1, 2.4, 2.3, 2.23, 2.27, 2.21, 2.15, 2.32, 2.33, 2.24, 2.3]]}, "py/seq": ["PIDInt", {"py/id": 4}]}, {"py/object": "src.experiment_runner.results_presenter.DataSeries", "py/newargs": {"py/tuple": ["PID", [0.99, 1.47, 1.64, 1.84, 1.83, 2.0, 1.91, 2.12, 2.0, 1.94, 2.0, 2.12, 2.1, 2.13, 2.08, 2.16, 1.96, 2.02, 2.15, 2.2, 2.26, 2.09, 2.14, 2.16, 2.08, 2.16, 2.26, 2.27, 2.25, 2.3, 2.22, 2.17, 2.13, 2.22, 2.22, 2.33, 2.25, 2.18, 2.19, 2.23, 2.26, 2.3, 2.17, 2.28, 2.11, 2.18, 2.12, 2.16, 2.16, 2.23, 2.26, 2.27, 2.17, 2.29, 2.4, 2.28, 2.23, 2.33, 2.2, 2.21, 2.24, 2.17, 2.25, 2.3, 2.26, 2.29, 2.31, 2.34, 2.22, 2.33, 2.31, 2.34, 2.29, 2.49, 2.33, 2.26]]}, "py/seq": ["PID", {"py/id": 6}]}, {"py/object": "src.experiment_runner.results_presenter.DataSeries", "py/newargs": {"py/tuple": ["FIFO", [0.86, 0.9, 0.89, 1.04, 0.97, 1.01, 0.96, 1.0, 1.06, 1.03, 1.03, 1.02, 0.94, 1.01, 0.8, 1.02, 1.07, 0.89, 0.94, 0.88, 1.02, 0.92, 0.99, 0.82, 0.8, 1.08, 1.01, 0.93, 1.0, 1.09, 1.11, 0.93, 0.95, 0.85, 0.89, 0.93, 0.95, 0.86, 0.91, 0.97, 0.99, 1.17, 1.01, 0.91, 0.93, 1.03, 0.99, 0.97, 1.09, 1.0, 1.1, 0.96, 0.98, 0.89, 0.99, 1.0, 0.89, 0.98, 0.89, 0.78, 0.88, 1.07, 0.96, 0.87, 0.87, 0.92, 0.81, 0.93, 0.94, 1.01, 0.82, 0.91, 0.84, 1.07, 0.91, 0.96]]}, "py/seq": ["FIFO", {"py/id": 8}]}], "parameterLabel": "ki", "valuesLabel": "OverallDrops", "pidParams": {"py/object": "src.datastructures.PidParams", "py/newargs": {"py/tuple": [100, 40, 0.0, 0.0, 0.0, -0.1, 0.8, 5, 0]}, "py/seq": [100, 40, 0.0, 0.0, 0.0, -0.1, 0.8, 5, 0]}}
