# Supplementary material for: Usage of fractional order PIλDμ controller as AQM algorithm
Source: Sci Rep. 2023 Oct 28;13:18537. doi: 10.1038/s41598-023-45667-2 (PMC10613294; doi:10.1038/s41598-023-45667-2)
Supplement: Supplementary file 1 — Supplementary Information. [file 41598_2023_45667_MOESM1_ESM.zip › jsons_results/simulation/ki/light_traffic/MeanQueueLength.json]

{"py/object": "src.experiment_runner.results_presenter.Result", "parameterValues": [0.0, 0.002, 0.004, 0.006, 0.008, 0.01, 0.012, 0.014, 0.016, 0.018, 0.02, 0.022, 0.024, 0.026, 0.028, 0.03, 0.032, 0.034, 0.036, 0.038, 0.04, 0.042, 0.044, 0.046, 0.048, 0.05, 0.052, 0.054, 0.056, 0.058, 0.06, 0.062, 0.064, 0.066, 0.068, 0.07, 0.072, 0.074, 0.076, 0.078, 0.08, 0.082, 0.084, 0.086, 0.088, 0.09, 0.092, 0.094, 0.096, 0.098, 0.1, 0.102, 0.104, 0.106, 0.108, 0.11, 0.112, 0.114, 0.116, 0.118, 0.12, 0.122, 0.124, 0.126, 0.128, 0.13, 0.132, 0.134, 0.136, 0.138, 0.14, 0.142, 0.144, 0.146, 0.148, 0.15], "dataSeriesList": [{"py/object": "src.experiment_runner.results_presenter.DataSeries", "py/newargs": {"py/tuple": ["PIDInt", [50.53, 33.72, 28.85, 27.17, 26.19, 25.34, 25.11, 24.35, 24.11, 23.99, 24.1, 24.1, 23.99, 23.27, 23.48, 22.95, 23.12, 22.65, 23.19, 22.63, 22.51, 23.07, 22.71, 22.88, 22.58, 22.58, 22.5, 22.61, 22.07, 22.01, 22.57, 21.94, 22.45, 21.83, 22.11, 21.8, 21.59, 22.23, 22.21, 22.09, 21.92, 22.14, 22.09, 21.57, 21.47, 21.94, 22.0, 21.26, 22.17, 22.11, 21.51, 21.59, 21.39, 22.15, 21.6, 21.14, 21.7, 21.59, 21.37, 20.9, 21.42, 21.4, 21.62, 21.85, 20.91, 20.65, 21.67, 21.23, 21.14, 21.45, 21.17, 20.86, 21.51, 21.48, 21.28, 21.42]]}, "py/seq": ["PIDInt", {"py/id": 4}]}, {"py/object": "src.experiment_runner.results_presenter.DataSeries", "py/newargs": {"py/tuple": ["PID", [49.57, 33.24, 29.14, 27.86, 25.88, 26.17, 25.06, 25.42, 24.48, 23.97, 23.89, 23.96, 23.65, 23.48, 23.36, 22.92, 22.48, 22.6, 22.9, 23.18, 23.11, 22.28, 22.26, 22.45, 22.31, 22.16, 22.36, 22.87, 22.28, 22.34, 22.22, 22.14, 21.89, 21.94, 22.09, 22.37, 22.25, 21.62, 21.91, 21.82, 22.24, 22.07, 21.69, 21.98, 21.54, 21.47, 21.41, 21.45, 21.45, 21.33, 21.49, 21.75, 21.25, 21.58, 21.96, 21.75, 21.52, 21.83, 21.49, 21.17, 21.66, 21.13, 21.28, 21.33, 21.42, 21.68, 21.57, 21.44, 21.18, 21.29, 21.45, 21.56, 21.28, 21.6, 21.64, 21.15]]}, "py/seq": ["PID", {"py/id": 6}]}, {"py/object": "src.experiment_runner.results_presenter.DataSeries", "py/newargs": {"py/tuple": ["FIFO", [46.86, 50.24, 48.8, 50.63, 50.08, 51.95, 48.17, 50.23, 51.03, 50.7, 50.55, 49.61, 49.48, 49.21, 47.93, 50.93, 50.12, 47.59, 50.44, 48.83, 51.09, 48.71, 50.22, 47.66, 47.91, 51.19, 50.59, 49.56, 50.27, 51.43, 49.15, 49.18, 48.63, 48.13, 47.33, 47.83, 48.55, 47.96, 49.49, 48.2, 48.99, 52.02, 49.79, 48.68, 48.67, 49.82, 50.3, 48.36, 49.18, 49.5, 51.0, 48.87, 48.86, 49.76, 49.55, 49.32, 48.61, 51.08, 50.11, 47.5, 46.75, 49.77, 48.54, 48.74, 47.78, 48.61, 49.14, 48.49, 50.22, 49.75, 47.59, 47.52, 48.76, 52.32, 48.05, 50.49]]}, "py/seq": ["FIFO", {"py/id": 8}]}], "parameterLabel": "ki", "valuesLabel": "MeanQueueLength", "pidParams": {"py/object": "src.datastructures.PidParams", "py/newargs": {"py/tuple": [100, 40, 0.0, 0.0, 0.0, -0.1, 0.8, 5, 0]}, "py/seq": [100, 40, 0.0, 0.0, 0.0, -0.1, 0.8, 5, 0]}}
