# Supplementary material for: Usage of fractional order PIλDμ controller as AQM algorithm
Source: Sci Rep. 2023 Oct 28;13:18537. doi: 10.1038/s41598-023-45667-2 (PMC10613294; doi:10.1038/s41598-023-45667-2)
Supplement: Supplementary file 1 — Supplementary Information. [file 41598_2023_45667_MOESM1_ESM.zip › jsons_results/simulation/mi/heavy_traffic/OverallDrops.json]

{"py/object": "src.experiment_runner.results_presenter.Result", "parameterValues": [0.0, 0.05, 0.1, 0.15, 0.2, 0.25, 0.3, 0.35, 0.4, 0.45, 0.5, 0.55, 0.6, 0.65, 0.7, 0.75, 0.8, 0.85, 0.9, 0.95], "dataSeriesList": [{"py/object": "src.experiment_runner.results_presenter.DataSeries", "py/newargs": {"py/tuple": ["FIFO", [49.93, 49.94, 50.01, 49.98, 49.91, 50.03, 50.01, 49.92, 50.04, 49.86, 50.01, 49.87, 49.94, 49.9, 49.94, 49.85, 49.9, 49.89, 49.87, 50.02]]}, "py/seq": ["FIFO", {"py/id": 4}]}, {"py/object": "src.experiment_runner.results_presenter.DataSeries", "py/newargs": {"py/tuple": ["PIDInt", [49.99, 49.96, 49.91, 49.94, 50.04, 50.01, 49.95, 50.08, 49.93, 49.94, 49.95, 49.95, 49.92, 49.95, 49.94, 49.83, 49.95, 49.99, 49.97, 49.94]]}, "py/seq": ["PIDInt", {"py/id": 6}]}, {"py/object": "src.experiment_runner.results_presenter.DataSeries", "py/newargs": {"py/tuple": ["PID", [49.93, 49.95, 49.96, 49.88, 49.98, 49.95, 49.96, 50.07, 49.93, 50.06, 49.94, 49.89, 49.95, 49.97, 50.0, 49.93, 49.96, 49.81, 50.0, 49.94]]}, "py/seq": ["PID", {"py/id": 8}]}], "parameterLabel": "mi", "valuesLabel": "OverallDrops", "pidParams": {"py/object": "src.datastructures.PidParams", "py/newargs": {"py/tuple": [100, 40, 0.0, 0.0, 0.001, 0.0, 0.0, 5, 0]}, "py/seq": [100, 40, 0.0, 0.0, 0.001, 0.0, 0.0, 5, 0]}}
