# Supplementary material for: Usage of fractional order PIλDμ controller as AQM algorithm
Source: Sci Rep. 2023 Oct 28;13:18537. doi: 10.1038/s41598-023-45667-2 (PMC10613294; doi:10.1038/s41598-023-45667-2)
Supplement: Supplementary file 1 — Supplementary Information. [file 41598_2023_45667_MOESM1_ESM.zip › jsons_results/simulation/mi/heavy_traffic/MeanQueueLength.json]

{"py/object": "src.experiment_runner.results_presenter.Result", "parameterValues": [0.0, 0.05, 0.1, 0.15, 0.2, 0.25, 0.3, 0.35, 0.4, 0.45, 0.5, 0.55, 0.6, 0.65, 0.7, 0.75, 0.8, 0.85, 0.9, 0.95], "dataSeriesList": [{"py/object": "src.experiment_runner.results_presenter.DataSeries", "py/newargs": {"py/tuple": ["FIFO", [98.95, 98.95, 98.95, 98.95, 98.95, 98.96, 98.96, 98.95, 98.95, 98.94, 98.95, 98.95, 98.95, 98.94, 98.95, 98.95, 98.95, 98.95, 98.95, 98.95]]}, "py/seq": ["FIFO", {"py/id": 4}]}, {"py/object": "src.experiment_runner.results_presenter.DataSeries", "py/newargs": {"py/tuple": ["PIDInt", [98.83, 98.84, 98.85, 98.87, 98.88, 98.89, 98.89, 98.9, 98.91, 98.91, 98.92, 98.92, 98.92, 98.94, 98.94, 98.94, 98.94, 98.96, 98.95, 98.95]]}, "py/seq": ["PIDInt", {"py/id": 6}]}, {"py/object": "src.experiment_runner.results_presenter.DataSeries", "py/newargs": {"py/tuple": ["PID", [98.81, 98.83, 98.85, 98.85, 98.87, 98.88, 98.88, 98.91, 98.9, 98.91, 98.92, 98.92, 98.92, 98.93, 98.94, 98.94, 98.94, 98.94, 98.95, 98.94]]}, "py/seq": ["PID", {"py/id": 8}]}], "parameterLabel": "mi", "valuesLabel": "MeanQueueLength", "pidParams": {"py/object": "src.datastructures.PidParams", "py/newargs": {"py/tuple": [100, 40, 0.0, 0.0, 0.001, 0.0, 0.0, 5, 0]}, "py/seq": [100, 40, 0.0, 0.0, 0.001, 0.0, 0.0, 5, 0]}}
