# Supplementary material for: Usage of fractional order PIλDμ controller as AQM algorithm
Source: Sci Rep. 2023 Oct 28;13:18537. doi: 10.1038/s41598-023-45667-2 (PMC10613294; doi:10.1038/s41598-023-45667-2)
Supplement: Supplementary file 1 — Supplementary Information. [file 41598_2023_45667_MOESM1_ESM.zip › jsons_results/simulation/mi/moderate_traffic/ForcedDrops.json]

{"py/object": "src.experiment_runner.results_presenter.Result", "parameterValues": [0.0, 0.05, 0.1, 0.15, 0.2, 0.25, 0.3, 0.35, 0.4, 0.45, 0.5, 0.55, 0.6, 0.65, 0.7, 0.75, 0.8, 0.85, 0.9, 0.95], "dataSeriesList": [{"py/object": "src.experiment_runner.results_presenter.DataSeries", "py/newargs": {"py/tuple": ["PID", [29.35, 29.63, 29.97, 30.25, 30.62, 30.83, 31.19, 31.44, 31.65, 31.84, 32.12, 32.31, 32.41, 32.62, 32.82, 32.85, 32.88, 33.17, 33.12, 33.31]]}, "py/seq": ["PID", {"py/id": 4}]}, {"py/object": "src.experiment_runner.results_presenter.DataSeries", "py/newargs": {"py/tuple": ["PIDInt", [29.4, 29.67, 30.2, 30.3, 30.59, 31.19, 31.49, 31.47, 31.83, 31.94, 32.26, 32.53, 32.66, 32.79, 32.86, 32.88, 33.07, 33.21, 33.03, 33.07]]}, "py/seq": ["PIDInt", {"py/id": 6}]}, {"py/object": "src.experiment_runner.results_presenter.DataSeries", "py/newargs": {"py/tuple": ["FIFO", [33.5, 33.24, 33.12, 33.03, 33.18, 33.21, 33.22, 33.2, 33.39, 33.18, 33.19, 33.38, 33.28, 33.34, 33.25, 33.27, 33.36, 33.27, 33.28, 33.36]]}, "py/seq": ["FIFO", {"py/id": 8}]}], "parameterLabel": "mi", "valuesLabel": "ForcedDrops", "pidParams": {"py/object": "src.datastructures.PidParams", "py/newargs": {"py/tuple": [100, 40, 0.0, 0.0, 0.001, 0.0, 0.0, 5, 0]}, "py/seq": [100, 40, 0.0, 0.0, 0.001, 0.0, 0.0, 5, 0]}}
