# Supplementary material for: Usage of fractional order PIλDμ controller as AQM algorithm
Source: Sci Rep. 2023 Oct 28;13:18537. doi: 10.1038/s41598-023-45667-2 (PMC10613294; doi:10.1038/s41598-023-45667-2)
Supplement: Supplementary file 1 — Supplementary Information. [file 41598_2023_45667_MOESM1_ESM.zip › jsons_results/simulation/mi/moderate_traffic/MeanQueueLength.json]

{"py/object": "src.experiment_runner.results_presenter.Result", "parameterValues": [0.0, 0.05, 0.1, 0.15, 0.2, 0.25, 0.3, 0.35, 0.4, 0.45, 0.5, 0.55, 0.6, 0.65, 0.7, 0.75, 0.8, 0.85, 0.9, 0.95], "dataSeriesList": [{"py/object": "src.experiment_runner.results_presenter.DataSeries", "py/newargs": {"py/tuple": ["PID", [97.49, 97.54, 97.57, 97.62, 97.65, 97.66, 97.71, 97.75, 97.77, 97.77, 97.8, 97.84, 97.84, 97.84, 97.86, 97.87, 97.86, 97.91, 97.9, 97.91]]}, "py/seq": ["PID", {"py/id": 4}]}, {"py/object": "src.experiment_runner.results_presenter.DataSeries", "py/newargs": {"py/tuple": ["PIDInt", [97.55, 97.54, 97.62, 97.61, 97.65, 97.7, 97.74, 97.74, 97.78, 97.78, 97.8, 97.83, 97.85, 97.86, 97.88, 97.87, 97.89, 97.89, 97.88, 97.88]]}, "py/seq": ["PIDInt", {"py/id": 6}]}, {"py/object": "src.experiment_runner.results_presenter.DataSeries", "py/newargs": {"py/tuple": ["FIFO", [97.93, 97.91, 97.89, 97.89, 97.91, 97.9, 97.92, 97.89, 97.9, 97.89, 97.87, 97.91, 97.9, 97.9, 97.9, 97.89, 97.93, 97.91, 97.91, 97.92]]}, "py/seq": ["FIFO", {"py/id": 8}]}], "parameterLabel": "mi", "valuesLabel": "MeanQueueLength", "pidParams": {"py/object": "src.datastructures.PidParams", "py/newargs": {"py/tuple": [100, 40, 0.0, 0.0, 0.001, 0.0, 0.0, 5, 0]}, "py/seq": [100, 40, 0.0, 0.0, 0.001, 0.0, 0.0, 5, 0]}}
