# Supplementary material for: Usage of fractional order PIλDμ controller as AQM algorithm
Source: Sci Rep. 2023 Oct 28;13:18537. doi: 10.1038/s41598-023-45667-2 (PMC10613294; doi:10.1038/s41598-023-45667-2)
Supplement: Supplementary file 1 — Supplementary Information. [file 41598_2023_45667_MOESM1_ESM.zip › jsons_results/simulation/mi/light_traffic/MeanQueueLength.json]

{"py/object": "src.experiment_runner.results_presenter.Result", "parameterValues": [0.0, 0.05, 0.1, 0.15, 0.2, 0.25, 0.3, 0.35, 0.4, 0.45, 0.5, 0.55, 0.6, 0.65, 0.7, 0.75, 0.8, 0.85, 0.9, 0.95], "dataSeriesList": [{"py/object": "src.experiment_runner.results_presenter.DataSeries", "py/newargs": {"py/tuple": ["PIDInt", [41.16, 42.17, 40.76, 42.54, 42.51, 42.15, 43.8, 46.51, 44.49, 45.65, 47.33, 47.43, 47.2, 47.65, 47.37, 46.29, 44.84, 48.19, 48.04, 50.59]]}, "py/seq": ["PIDInt", {"py/id": 4}]}, {"py/object": "src.experiment_runner.results_presenter.DataSeries", "py/newargs": {"py/tuple": ["FIFO", [49.67, 48.42, 50.22, 47.21, 49.13, 49.47, 47.13, 48.11, 50.05, 49.83, 50.34, 47.68, 49.97, 46.69, 48.76, 49.49, 50.47, 50.02, 50.77, 48.71]]}, "py/seq": ["FIFO", {"py/id": 6}]}, {"py/object": "src.experiment_runner.results_presenter.DataSeries", "py/newargs": {"py/tuple": ["PID", [40.52, 40.91, 41.4, 41.96, 43.2, 43.48, 41.62, 44.84, 44.94, 47.89, 46.93, 45.88, 48.16, 44.07, 46.83, 48.3, 47.96, 48.45, 51.14, 49.68]]}, "py/seq": ["PID", {"py/id": 8}]}], "parameterLabel": "mi", "valuesLabel": "MeanQueueLength", "pidParams": {"py/object": "src.datastructures.PidParams", "py/newargs": {"py/tuple": [100, 40, 0.0, 0.0, 0.001, 0.0, 0.0, 5, 0]}, "py/seq": [100, 40, 0.0, 0.0, 0.001, 0.0, 0.0, 5, 0]}}
