# Supplementary material for: Usage of fractional order PIλDμ controller as AQM algorithm
Source: Sci Rep. 2023 Oct 28;13:18537. doi: 10.1038/s41598-023-45667-2 (PMC10613294; doi:10.1038/s41598-023-45667-2)
Supplement: Supplementary file 1 — Supplementary Information. [file 41598_2023_45667_MOESM1_ESM.zip › jsons_results/simulation/lambda/heavy_traffic/ForcedDrops.json]

{"py/object": "src.experiment_runner.results_presenter.Result", "parameterValues": [-1.0, -0.95, -0.9, -0.85, -0.8, -0.75, -0.7, -0.65, -0.6, -0.55, -0.5, -0.45, -0.4, -0.35, -0.3, -0.25, -0.2, -0.15, -0.1, -0.05], "dataSeriesList": [{"py/object": "src.experiment_runner.results_presenter.DataSeries", "py/newargs": {"py/tuple": ["PID", [35.18, 36.08, 37.05, 37.81, 38.66, 39.58, 40.16, 40.92, 41.61, 42.05, 42.81, 43.25, 43.87, 44.18, 44.79, 45.02, 45.47, 45.86, 46.27, 46.57]]}, "py/seq": ["PID", {"py/id": 4}]}, {"py/object": "src.experiment_runner.results_presenter.DataSeries", "py/newargs": {"py/tuple": ["FIFO", [49.95, 49.93, 49.98, 49.96, 49.91, 49.92, 50.08, 50.04, 50.05, 49.93, 50.05, 49.91, 50.0, 49.96, 50.01, 50.0, 49.99, 50.1, 49.95, 49.98]]}, "py/seq": ["FIFO", {"py/id": 6}]}, {"py/object": "src.experiment_runner.results_presenter.DataSeries", "py/newargs": {"py/tuple": ["PIDInt", [30.77, 32.28, 33.86, 35.19, 36.24, 37.49, 38.4, 39.55, 40.31, 41.24, 41.93, 42.7, 43.27, 43.94, 44.4, 44.88, 45.38, 45.88, 46.32, 46.66]]}, "py/seq": ["PIDInt", {"py/id": 8}]}], "parameterLabel": "Lambda", "valuesLabel": "ForcedDrops", "pidParams": {"py/object": "src.datastructures.PidParams", "py/newargs": {"py/tuple": [100, 40, 0.0, 0.001, 0.0, 0.0, 0.0, 5, 0]}, "py/seq": [100, 40, 0.0, 0.001, 0.0, 0.0, 0.0, 5, 0]}}
