# Supplementary material for: Usage of fractional order PIλDμ controller as AQM algorithm
Source: Sci Rep. 2023 Oct 28;13:18537. doi: 10.1038/s41598-023-45667-2 (PMC10613294; doi:10.1038/s41598-023-45667-2)
Supplement: Supplementary file 1 — Supplementary Information. [file 41598_2023_45667_MOESM1_ESM.zip › jsons_results/simulation/lambda/heavy_traffic/OverallDrops.json]

{"py/object": "src.experiment_runner.results_presenter.Result", "parameterValues": [-1.0, -0.95, -0.9, -0.85, -0.8, -0.75, -0.7, -0.65, -0.6, -0.55, -0.5, -0.45, -0.4, -0.35, -0.3, -0.25, -0.2, -0.15, -0.1, -0.05], "dataSeriesList": [{"py/object": "src.experiment_runner.results_presenter.DataSeries", "py/newargs": {"py/tuple": ["PID", [49.94, 49.93, 49.94, 49.91, 49.89, 50.01, 49.9, 49.92, 49.98, 49.84, 50.03, 49.95, 50.05, 49.88, 50.02, 49.85, 49.91, 49.94, 49.98, 49.97]]}, "py/seq": ["PID", {"py/id": 4}]}, {"py/object": "src.experiment_runner.results_presenter.DataSeries", "py/newargs": {"py/tuple": ["FIFO", [49.95, 49.93, 49.98, 49.96, 49.91, 49.92, 50.08, 50.04, 50.05, 49.93, 50.05, 49.91, 50.0, 49.96, 50.01, 50.0, 49.99, 50.1, 49.95, 49.98]]}, "py/seq": ["FIFO", {"py/id": 6}]}, {"py/object": "src.experiment_runner.results_presenter.DataSeries", "py/newargs": {"py/tuple": ["PIDInt", [49.97, 49.94, 50.01, 50.01, 49.88, 49.95, 49.9, 50.01, 49.95, 50.03, 49.95, 49.99, 49.98, 50.03, 49.92, 49.92, 49.95, 49.97, 50.03, 50.01]]}, "py/seq": ["PIDInt", {"py/id": 8}]}], "parameterLabel": "Lambda", "valuesLabel": "OverallDrops", "pidParams": {"py/object": "src.datastructures.PidParams", "py/newargs": {"py/tuple": [100, 40, 0.0, 0.001, 0.0, 0.0, 0.0, 5, 0]}, "py/seq": [100, 40, 0.0, 0.001, 0.0, 0.0, 0.0, 5, 0]}}
