# Supplementary material for: Usage of fractional order PIλDμ controller as AQM algorithm
Source: Sci Rep. 2023 Oct 28;13:18537. doi: 10.1038/s41598-023-45667-2 (PMC10613294; doi:10.1038/s41598-023-45667-2)
Supplement: Supplementary file 1 — Supplementary Information. [file 41598_2023_45667_MOESM1_ESM.zip › jsons_results/simulation/lambda/moderate_traffic/OverallDrops.json]

{"py/object": "src.experiment_runner.results_presenter.Result", "parameterValues": [-1.0, -0.95, -0.9, -0.85, -0.8, -0.75, -0.7, -0.65, -0.6, -0.55, -0.5, -0.45, -0.4, -0.35, -0.3, -0.25, -0.2, -0.15, -0.1, -0.05], "dataSeriesList": [{"py/object": "src.experiment_runner.results_presenter.DataSeries", "py/newargs": {"py/tuple": ["PID", [33.3, 33.2, 33.19, 33.36, 33.3, 33.28, 33.39, 33.25, 33.2, 33.37, 33.4, 33.3, 33.15, 33.37, 33.24, 33.2, 33.34, 33.23, 33.34, 33.23]]}, "py/seq": ["PID", {"py/id": 4}]}, {"py/object": "src.experiment_runner.results_presenter.DataSeries", "py/newargs": {"py/tuple": ["FIFO", [33.36, 33.37, 33.02, 33.14, 33.22, 33.31, 33.28, 33.22, 33.22, 33.2, 33.36, 33.16, 33.37, 33.26, 33.27, 33.15, 33.22, 33.23, 33.22, 33.19]]}, "py/seq": ["FIFO", {"py/id": 6}]}, {"py/object": "src.experiment_runner.results_presenter.DataSeries", "py/newargs": {"py/tuple": ["PIDInt", [33.21, 33.28, 33.19, 33.38, 33.49, 33.16, 33.2, 33.35, 33.28, 33.31, 33.18, 33.18, 33.36, 33.32, 33.33, 33.24, 33.03, 33.24, 33.19, 33.18]]}, "py/seq": ["PIDInt", {"py/id": 8}]}], "parameterLabel": "Lambda", "valuesLabel": "OverallDrops", "pidParams": {"py/object": "src.datastructures.PidParams", "py/newargs": {"py/tuple": [100, 40, 0.0, 0.001, 0.0, 0.0, 0.0, 5, 0]}, "py/seq": [100, 40, 0.0, 0.001, 0.0, 0.0, 0.0, 5, 0]}}
