# Supplementary material for: Usage of fractional order PIλDμ controller as AQM algorithm
Source: Sci Rep. 2023 Oct 28;13:18537. doi: 10.1038/s41598-023-45667-2 (PMC10613294; doi:10.1038/s41598-023-45667-2)
Supplement: Supplementary file 1 — Supplementary Information. [file 41598_2023_45667_MOESM1_ESM.zip › jsons_results/simulation/lambda/moderate_traffic/MeanQueueLength.json]

{"py/object": "src.experiment_runner.results_presenter.Result", "parameterValues": [-1.0, -0.95, -0.9, -0.85, -0.8, -0.75, -0.7, -0.65, -0.6, -0.55, -0.5, -0.45, -0.4, -0.35, -0.3, -0.25, -0.2, -0.15, -0.1, -0.05], "dataSeriesList": [{"py/object": "src.experiment_runner.results_presenter.DataSeries", "py/newargs": {"py/tuple": ["PID", [94.88, 95.16, 95.46, 95.75, 95.94, 96.12, 96.35, 96.39, 96.56, 96.72, 96.84, 96.91, 97.01, 97.1, 97.19, 97.25, 97.32, 97.36, 97.42, 97.44]]}, "py/seq": ["PID", {"py/id": 4}]}, {"py/object": "src.experiment_runner.results_presenter.DataSeries", "py/newargs": {"py/tuple": ["FIFO", [97.91, 97.9, 97.89, 97.89, 97.91, 97.9, 97.9, 97.89, 97.9, 97.89, 97.92, 97.89, 97.91, 97.9, 97.91, 97.89, 97.89, 97.92, 97.89, 97.89]]}, "py/seq": ["FIFO", {"py/id": 6}]}, {"py/object": "src.experiment_runner.results_presenter.DataSeries", "py/newargs": {"py/tuple": ["PIDInt", [93.1, 93.82, 94.34, 94.86, 95.32, 95.53, 95.83, 96.16, 96.34, 96.51, 96.62, 96.78, 96.92, 97.04, 97.12, 97.21, 97.26, 97.34, 97.4, 97.45]]}, "py/seq": ["PIDInt", {"py/id": 8}]}], "parameterLabel": "Lambda", "valuesLabel": "MeanQueueLength", "pidParams": {"py/object": "src.datastructures.PidParams", "py/newargs": {"py/tuple": [100, 40, 0.0, 0.001, 0.0, 0.0, 0.0, 5, 0]}, "py/seq": [100, 40, 0.0, 0.001, 0.0, 0.0, 0.0, 5, 0]}}
