# Supplementary material for: Usage of fractional order PIλDμ controller as AQM algorithm
Source: Sci Rep. 2023 Oct 28;13:18537. doi: 10.1038/s41598-023-45667-2 (PMC10613294; doi:10.1038/s41598-023-45667-2)
Supplement: Supplementary file 1 — Supplementary Information. [file 41598_2023_45667_MOESM1_ESM.zip › jsons_results/simulation/lambda/light_traffic/EarlyDrops.json]

{"py/object": "src.experiment_runner.results_presenter.Result", "parameterValues": [-1.0, -0.95, -0.9, -0.85, -0.8, -0.75, -0.7, -0.65, -0.6, -0.55, -0.5, -0.45, -0.4, -0.35, -0.3, -0.25, -0.2, -0.15, -0.1, -0.05], "dataSeriesList": [{"py/object": "src.experiment_runner.results_presenter.DataSeries", "py/newargs": {"py/tuple": ["PIDInt", [1.71, 1.49, 1.76, 1.58, 1.61, 1.55, 1.56, 1.6, 1.57, 1.44, 1.54, 1.55, 1.54, 1.4, 1.31, 1.28, 1.25, 1.28, 1.21, 1.1]]}, "py/seq": ["PIDInt", {"py/id": 4}]}, {"py/object": "src.experiment_runner.results_presenter.DataSeries", "py/newargs": {"py/tuple": ["PID", [1.58, 1.69, 1.51, 1.59, 1.58, 1.64, 1.47, 1.47, 1.48, 1.45, 1.26, 1.49, 1.5, 1.36, 1.19, 1.38, 1.22, 1.26, 1.17, 1.11]]}, "py/seq": ["PID", {"py/id": 6}]}, {"py/object": "src.experiment_runner.results_presenter.DataSeries", "py/newargs": {"py/tuple": ["FIFO", [0.0, 0.0, 0.0, 0.0, 0.0, 0.0, 0.0, 0.0, 0.0, 0.0, 0.0, 0.0, 0.0, 0.0, 0.0, 0.0, 0.0, 0.0, 0.0, 0.0]]}, "py/seq": ["FIFO", {"py/id": 8}]}], "parameterLabel": "Lambda", "valuesLabel": "EarlyDrops", "pidParams": {"py/object": "src.datastructures.PidParams", "py/newargs": {"py/tuple": [100, 40, 0.0, 0.001, 0.0, 0.0, 0.0, 5, 0]}, "py/seq": [100, 40, 0.0, 0.001, 0.0, 0.0, 0.0, 5, 0]}}
