# Supplementary material for: Usage of fractional order PIλDμ controller as AQM algorithm
Source: Sci Rep. 2023 Oct 28;13:18537. doi: 10.1038/s41598-023-45667-2 (PMC10613294; doi:10.1038/s41598-023-45667-2)
Supplement: Supplementary file 1 — Supplementary Information. [file 41598_2023_45667_MOESM1_ESM.zip › jsons_results/simulation/lambda/light_traffic/ForcedDrops.json]

{"py/object": "src.experiment_runner.results_presenter.Result", "parameterValues": [-1.0, -0.95, -0.9, -0.85, -0.8, -0.75, -0.7, -0.65, -0.6, -0.55, -0.5, -0.45, -0.4, -0.35, -0.3, -0.25, -0.2, -0.15, -0.1, -0.05], "dataSeriesList": [{"py/object": "src.experiment_runner.results_presenter.DataSeries", "py/newargs": {"py/tuple": ["PIDInt", [0.0, 0.0, 0.0, 0.0, 0.0, 0.0, 0.0, 0.0, 0.01, 0.01, 0.02, 0.03, 0.03, 0.04, 0.04, 0.07, 0.1, 0.17, 0.19, 0.18]]}, "py/seq": ["PIDInt", {"py/id": 4}]}, {"py/object": "src.experiment_runner.results_presenter.DataSeries", "py/newargs": {"py/tuple": ["PID", [0.0, 0.0, 0.0, 0.0, 0.0, 0.0, 0.01, 0.01, 0.01, 0.02, 0.02, 0.04, 0.05, 0.05, 0.05, 0.08, 0.11, 0.14, 0.14, 0.18]]}, "py/seq": ["PID", {"py/id": 6}]}, {"py/object": "src.experiment_runner.results_presenter.DataSeries", "py/newargs": {"py/tuple": ["FIFO", [0.9, 1.01, 1.1, 1.02, 0.88, 1.04, 1.11, 1.05, 1.01, 1.01, 1.04, 0.95, 0.99, 0.99, 0.98, 0.95, 0.94, 1.04, 0.98, 0.82]]}, "py/seq": ["FIFO", {"py/id": 8}]}], "parameterLabel": "Lambda", "valuesLabel": "ForcedDrops", "pidParams": {"py/object": "src.datastructures.PidParams", "py/newargs": {"py/tuple": [100, 40, 0.0, 0.001, 0.0, 0.0, 0.0, 5, 0]}, "py/seq": [100, 40, 0.0, 0.001, 0.0, 0.0, 0.0, 5, 0]}}
