# Supplementary material for: Usage of fractional order PIλDμ controller as AQM algorithm
Source: Sci Rep. 2023 Oct 28;13:18537. doi: 10.1038/s41598-023-45667-2 (PMC10613294; doi:10.1038/s41598-023-45667-2)
Supplement: Supplementary file 1 — Supplementary Information. [file 41598_2023_45667_MOESM1_ESM.zip › jsons_results/simulation/lambda/light_traffic/MeanQueueLength.json]

{"py/object": "src.experiment_runner.results_presenter.Result", "parameterValues": [-1.0, -0.95, -0.9, -0.85, -0.8, -0.75, -0.7, -0.65, -0.6, -0.55, -0.5, -0.45, -0.4, -0.35, -0.3, -0.25, -0.2, -0.15, -0.1, -0.05], "dataSeriesList": [{"py/object": "src.experiment_runner.results_presenter.DataSeries", "py/newargs": {"py/tuple": ["PIDInt", [29.61, 28.44, 30.55, 30.13, 30.39, 30.38, 31.44, 32.3, 33.11, 32.52, 33.97, 34.83, 35.93, 35.25, 35.8, 36.33, 37.14, 38.95, 39.86, 39.47]]}, "py/seq": ["PIDInt", {"py/id": 4}]}, {"py/object": "src.experiment_runner.results_presenter.DataSeries", "py/newargs": {"py/tuple": ["PID", [30.43, 31.39, 30.69, 30.99, 31.95, 33.03, 32.0, 32.68, 33.68, 33.4, 32.86, 34.95, 36.36, 36.24, 34.98, 39.03, 37.11, 38.48, 38.65, 39.58]]}, "py/seq": ["PID", {"py/id": 6}]}, {"py/object": "src.experiment_runner.results_presenter.DataSeries", "py/newargs": {"py/tuple": ["FIFO", [48.34, 50.06, 52.22, 50.44, 48.12, 50.48, 52.28, 49.46, 50.17, 49.37, 50.24, 48.31, 50.15, 51.36, 48.18, 48.38, 49.75, 50.61, 50.69, 46.01]]}, "py/seq": ["FIFO", {"py/id": 8}]}], "parameterLabel": "Lambda", "valuesLabel": "MeanQueueLength", "pidParams": {"py/object": "src.datastructures.PidParams", "py/newargs": {"py/tuple": [100, 40, 0.0, 0.001, 0.0, 0.0, 0.0, 5, 0]}, "py/seq": [100, 40, 0.0, 0.001, 0.0, 0.0, 0.0, 5, 0]}}
