# Supplementary material for: Usage of fractional order PIλDμ controller as AQM algorithm
Source: Sci Rep. 2023 Oct 28;13:18537. doi: 10.1038/s41598-023-45667-2 (PMC10613294; doi:10.1038/s41598-023-45667-2)
Supplement: Supplementary file 1 — Supplementary Information. [file 41598_2023_45667_MOESM1_ESM.zip › jsons_results/calculation_cost/heavy_traffic/Goodput.json]

{"py/object": "src.experiment_runner.results_presenter.Result", "parameterValues": ["PID", "FIFO"], "dataSeriesList": [{"py/object": "src.experiment_runner.results_presenter.DataSeries", "py/newargs": {"py/tuple": ["AqmComparision", [[6.922436343338126, 6.978836391284666, 6.988856473952635, 6.9949520117877215, 7.03128647870562, 7.119843335819055, 7.164392175975222, 7.326897826284232, 7.401884035226588, 7.404387598859441], [6.954545411907601, 6.954947678135373, 6.998596499324966, 7.017852937865743, 7.041834412110941, 7.101187690966756, 7.119066278670548, 7.174601667089505, 7.182857388338854, 7.448947357919251]]]}, "py/seq": ["AqmComparision", {"py/id": 4}]}], "parameterLabel": "AQM", "valuesLabel": "Goodput", "pidParams": {"py/object": "src.datastructures.PidParams", "py/newargs": {"py/tuple": [100, 50, 0.0, 0.0, 0.0, -0.2, 0.7, 5, 0]}, "py/seq": [100, 50, 0.0, 0.0, 0.0, -0.2, 0.7, 5, 0]}}
