# Supplementary material for: Usage of fractional order PIλDμ controller as AQM algorithm
Source: Sci Rep. 2023 Oct 28;13:18537. doi: 10.1038/s41598-023-45667-2 (PMC10613294; doi:10.1038/s41598-023-45667-2)
Supplement: Supplementary file 1 — Supplementary Information. [file 41598_2023_45667_MOESM1_ESM.zip › jsons_results/calculation_cost/moderate_traffic/Goodput.json]

{"py/object": "src.experiment_runner.results_presenter.Result", "parameterValues": ["PID", "FIFO"], "dataSeriesList": [{"py/object": "src.experiment_runner.results_presenter.DataSeries", "py/newargs": {"py/tuple": ["AqmComparision", [[6.955857834371911, 7.08830860272452, 7.106336681804944, 7.140849183940684, 7.155192029840347, 7.165708371944395, 7.182175222188634, 7.186155248800556, 7.195867287188319, 7.264060782786134], [6.9235121212727995, 6.927148877039609, 6.971212252793232, 7.023632305023718, 7.056270782850919, 7.120503021021529, 7.189395251728097, 7.2178163053506985, 7.344046344077841, 7.917133735382413]]]}, "py/seq": ["AqmComparision", {"py/id": 4}]}], "parameterLabel": "AQM", "valuesLabel": "Goodput", "pidParams": {"py/object": "src.datastructures.PidParams", "py/newargs": {"py/tuple": [100, 50, 0.0, 0.0, 0.0, -0.2, 0.7, 5, 0]}, "py/seq": [100, 50, 0.0, 0.0, 0.0, -0.2, 0.7, 5, 0]}}
