# Supplementary material for: Usage of fractional order PIλDμ controller as AQM algorithm
Source: Sci Rep. 2023 Oct 28;13:18537. doi: 10.1038/s41598-023-45667-2 (PMC10613294; doi:10.1038/s41598-023-45667-2)
Supplement: Supplementary file 1 — Supplementary Information. [file 41598_2023_45667_MOESM1_ESM.zip › jsons_results/calculation_cost/light_traffic/Goodput.json]

{"py/object": "src.experiment_runner.results_presenter.Result", "parameterValues": ["PID", "FIFO"], "dataSeriesList": [{"py/object": "src.experiment_runner.results_presenter.DataSeries", "py/newargs": {"py/tuple": ["AqmComparision", [[6.782367581495282, 6.894139006855421, 6.913114803545171, 7.004144595997374, 7.032205341652291, 7.097439831844622, 7.110632341869057, 7.116869359861317, 7.127226454261821, 7.129509046630116, 7.130927651507155, 7.138811274242502, 7.147385341405709, 7.150361995266798, 7.192903295455261, 7.205825315504534, 7.257384310860682, 7.3780695708971455, 7.406456651772047, 7.550185630180058], [6.864325663974405, 6.918161403336232, 6.938246079753534, 6.993469096999913, 7.004479451827232, 7.025904099762997, 7.03486447404833, 7.052892566752918, 7.064583928207428, 7.071236726730765, 7.08294890879548, 7.093653203107973, 7.147648250845726, 7.163409880923954, 7.171543963169687, 7.208618023396811, 7.348253218922588, 7.401093207929397, 7.959216461157284, 7.980884759239916]]]}, "py/seq": ["AqmComparision", {"py/id": 4}]}], "parameterLabel": "AQM", "valuesLabel": "Goodput", "pidParams": {"py/object": "src.datastructures.PidParams", "py/newargs": {"py/tuple": [100, 50, 0.0, 0.0, 0.0, -0.5, 0.5, 5, 0]}, "py/seq": [100, 50, 0.0, 0.0, 0.0, -0.5, 0.5, 5, 0]}}
