# Supplementary material for: Usage of fractional order PIλDμ controller as AQM algorithm
Source: Sci Rep. 2023 Oct 28;13:18537. doi: 10.1038/s41598-023-45667-2 (PMC10613294; doi:10.1038/s41598-023-45667-2)
Supplement: Supplementary file 1 — Supplementary Information. [file 41598_2023_45667_MOESM1_ESM.zip › jsons_results/calculation_cost/light_traffic/Rtt.json]

{"py/object": "src.experiment_runner.results_presenter.Result", "parameterValues": ["PID", "FIFO"], "dataSeriesList": [{"py/object": "src.experiment_runner.results_presenter.DataSeries", "py/newargs": {"py/tuple": ["AqmComparision", [[109.3, 110.8, 111.2, 112.3, 112.7, 113.1, 113.2, 113.4, 114.3, 114.9, 115.0, 115.1, 115.8, 116.1, 117.0, 117.1, 117.4, 117.4, 118.0, 122.0], [109.9, 110.5, 111.4, 111.8, 112.1, 113.5, 113.6, 113.8, 114.0, 114.7, 115.6, 115.8, 115.8, 116.2, 116.6, 116.8, 116.9, 117.7, 119.2, 119.4]]]}, "py/seq": ["AqmComparision", {"py/id": 4}]}], "parameterLabel": "AQM", "valuesLabel": "Rtt", "pidParams": {"py/object": "src.datastructures.PidParams", "py/newargs": {"py/tuple": [100, 50, 0.0, 0.0, 0.0, -0.5, 0.5, 5, 0]}, "py/seq": [100, 50, 0.0, 0.0, 0.0, -0.5, 0.5, 5, 0]}}
