# Supplementary material for: Usage of fractional order PIλDμ controller as AQM algorithm
Source: Sci Rep. 2023 Oct 28;13:18537. doi: 10.1038/s41598-023-45667-2 (PMC10613294; doi:10.1038/s41598-023-45667-2)
Supplement: Supplementary file 1 — Supplementary Information. [file 41598_2023_45667_MOESM1_ESM.zip › jsons_results/aqm_comparision/heavy_traffic/Goodput.json]

{"py/object": "src.experiment_runner.results_presenter.Result", "parameterValues": ["PID", "FIFO"], "dataSeriesList": [{"py/object": "src.experiment_runner.results_presenter.DataSeries", "py/newargs": {"py/tuple": ["AqmComparision", [[6.974359091087886, 7.002507595456757, 7.007773501393901, 7.025554345651019, 7.084665864133093, 7.158006402332968, 7.161173251834891, 7.169495353623479, 7.465360960089551, 7.618739050216054], [6.889464886819101, 6.906089131670138, 6.925158337182253, 6.991636756649328, 7.077975304851882, 7.087523927641153, 7.146263619621254, 7.234322360587042, 7.828203598651927, 8.612812694231993]]]}, "py/seq": ["AqmComparision", {"py/id": 4}]}], "parameterLabel": "AQM", "valuesLabel": "Goodput", "pidParams": {"py/object": "src.datastructures.PidParams", "py/newargs": {"py/tuple": [100, 50, 0.08, 0.05, 0.4, -0.2, 0.7, 5, 0]}, "py/seq": [100, 50, 0.08, 0.05, 0.4, -0.2, 0.7, 5, 0]}}
