# Supplementary material for: Usage of fractional order PIλDμ controller as AQM algorithm
Source: Sci Rep. 2023 Oct 28;13:18537. doi: 10.1038/s41598-023-45667-2 (PMC10613294; doi:10.1038/s41598-023-45667-2)
Supplement: Supplementary file 1 — Supplementary Information. [file 41598_2023_45667_MOESM1_ESM.zip › jsons_results/aqm_comparision/heavy_traffic/Rtt.json]

{"py/object": "src.experiment_runner.results_presenter.Result", "parameterValues": ["PID", "FIFO"], "dataSeriesList": [{"py/object": "src.experiment_runner.results_presenter.DataSeries", "py/newargs": {"py/tuple": ["AqmComparision", [[121.7, 123.8, 126.2, 127.2, 127.5, 128.5, 129.2, 132.0, 132.7, 135.9], [138.3, 139.5, 141.6, 143.0, 144.9, 145.6, 148.0, 150.4, 152.9, 154.3]]]}, "py/seq": ["AqmComparision", {"py/id": 4}]}], "parameterLabel": "AQM", "valuesLabel": "Rtt", "pidParams": {"py/object": "src.datastructures.PidParams", "py/newargs": {"py/tuple": [100, 50, 0.08, 0.05, 0.4, -0.2, 0.7, 5, 0]}, "py/seq": [100, 50, 0.08, 0.05, 0.4, -0.2, 0.7, 5, 0]}}
