# Supplementary material for: Usage of fractional order PIλDμ controller as AQM algorithm
Source: Sci Rep. 2023 Oct 28;13:18537. doi: 10.1038/s41598-023-45667-2 (PMC10613294; doi:10.1038/s41598-023-45667-2)
Supplement: Supplementary file 1 — Supplementary Information. [file 41598_2023_45667_MOESM1_ESM.zip › jsons_results/aqm_comparision/moderate_traffic/Goodput.json]

{"py/object": "src.experiment_runner.results_presenter.Result", "parameterValues": ["PID", "FIFO"], "dataSeriesList": [{"py/object": "src.experiment_runner.results_presenter.DataSeries", "py/newargs": {"py/tuple": ["AqmComparision", [[6.869071461757684, 6.9495905306360815, 6.96203069633448, 7.004817697187637, 7.037621889875268, 7.072463399945459, 7.165654664967182, 7.17319131890365, 7.332102045853176, 7.352756620468836], [6.926530657610975, 6.975057951773738, 6.976738101778202, 7.015149046309836, 7.101323709300103, 7.140169373166552, 7.142795941388291, 7.150153685806366, 7.21748296675594, 7.838271913321772]]]}, "py/seq": ["AqmComparision", {"py/id": 4}]}], "parameterLabel": "AQM", "valuesLabel": "Goodput", "pidParams": {"py/object": "src.datastructures.PidParams", "py/newargs": {"py/tuple": [100, 50, 0.035, 0.02, 0.3, -0.2, 0.7, 5, 0]}, "py/seq": [100, 50, 0.035, 0.02, 0.3, -0.2, 0.7, 5, 0]}}
