# Supplementary material for: Usage of fractional order PIλDμ controller as AQM algorithm
Source: Sci Rep. 2023 Oct 28;13:18537. doi: 10.1038/s41598-023-45667-2 (PMC10613294; doi:10.1038/s41598-023-45667-2)
Supplement: Supplementary file 1 — Supplementary Information. [file 41598_2023_45667_MOESM1_ESM.zip › jsons_results/aqm_comparision/moderate_traffic/Rtt.json]

{"py/object": "src.experiment_runner.results_presenter.Result", "parameterValues": ["PID", "FIFO"], "dataSeriesList": [{"py/object": "src.experiment_runner.results_presenter.DataSeries", "py/newargs": {"py/tuple": ["AqmComparision", [[106.2, 106.5, 107.3, 108.8, 108.9, 109.1, 111.5, 111.8, 112.4, 114.1], [124.4, 128.2, 128.5, 129.7, 131.4, 134.7, 134.7, 136.5, 137.3, 137.6]]]}, "py/seq": ["AqmComparision", {"py/id": 4}]}], "parameterLabel": "AQM", "valuesLabel": "Rtt", "pidParams": {"py/object": "src.datastructures.PidParams", "py/newargs": {"py/tuple": [100, 50, 0.035, 0.02, 0.3, -0.2, 0.7, 5, 0]}, "py/seq": [100, 50, 0.035, 0.02, 0.3, -0.2, 0.7, 5, 0]}}
