# Supplementary material for: Usage of fractional order PIλDμ controller as AQM algorithm
Source: Sci Rep. 2023 Oct 28;13:18537. doi: 10.1038/s41598-023-45667-2 (PMC10613294; doi:10.1038/s41598-023-45667-2)
Supplement: Supplementary file 1 — Supplementary Information. [file 41598_2023_45667_MOESM1_ESM.zip › jsons_results/aqm_comparision/light_traffic/Goodput.json]

{"py/object": "src.experiment_runner.results_presenter.Result", "parameterValues": ["PID", "FIFO"], "dataSeriesList": [{"py/object": "src.experiment_runner.results_presenter.DataSeries", "py/newargs": {"py/tuple": ["AqmComparision", [[6.837701280439742, 6.902936745450437, 6.932727923029739, 6.953073669304969, 6.961886017772095, 7.039429064543698, 7.0422874745304425, 7.042936270450304, 7.046846326214164, 7.066097838632416, 7.108032952089679, 7.177875961626787, 7.182772632448333, 7.183741962013017, 7.185351298337673, 7.202534501671851, 7.232994007517294, 7.327879694738121, 7.500456183086558, 7.546089698176377], [6.835113543065441, 6.968813667781396, 7.001144565448246, 7.013867704802552, 7.0163035287106466, 7.045046848545255, 7.050806933444046, 7.069843653614951, 7.082532746120163, 7.092161489783072, 7.106722580447713, 7.108042715945331, 7.1203585869078525, 7.129388386023582, 7.181163955594745, 7.181190812126635, 7.20625916405059, 7.246353267909937, 7.835315095274711, 8.694618684354902]]]}, "py/seq": ["AqmComparision", {"py/id": 4}]}], "parameterLabel": "AQM", "valuesLabel": "Goodput", "pidParams": {"py/object": "src.datastructures.PidParams", "py/newargs": {"py/tuple": [100, 50, 0.0, 0.0, 0.006, -0.1, 1.0, 5, 0]}, "py/seq": [100, 50, 0.0, 0.0, 0.006, -0.1, 1.0, 5, 0]}}
