# Supplementary material for: Usage of fractional order PIλDμ controller as AQM algorithm
Source: Sci Rep. 2023 Oct 28;13:18537. doi: 10.1038/s41598-023-45667-2 (PMC10613294; doi:10.1038/s41598-023-45667-2)
Supplement: Supplementary file 1 — Supplementary Information. [file 41598_2023_45667_MOESM1_ESM.zip › jsons_results/aqm_comparision/light_traffic/Rtt.json]

{"py/object": "src.experiment_runner.results_presenter.Result", "parameterValues": ["PID", "FIFO"], "dataSeriesList": [{"py/object": "src.experiment_runner.results_presenter.DataSeries", "py/newargs": {"py/tuple": ["AqmComparision", [[94.9, 101.2, 101.9, 102.3, 103.1, 104.9, 105.7, 105.8, 106.3, 107.2, 107.2, 108.9, 109.0, 109.2, 109.5, 110.0, 110.2, 110.7, 112.6, 116.0], [109.3, 109.5, 109.6, 110.2, 110.7, 110.7, 111.3, 111.5, 113.5, 114.4, 114.5, 115.0, 115.1, 115.7, 116.1, 116.4, 116.5, 116.8, 116.9, 118.1]]]}, "py/seq": ["AqmComparision", {"py/id": 4}]}], "parameterLabel": "AQM", "valuesLabel": "Rtt", "pidParams": {"py/object": "src.datastructures.PidParams", "py/newargs": {"py/tuple": [100, 50, 0.0, 0.0, 0.006, -0.1, 1.0, 5, 0]}, "py/seq": [100, 50, 0.0, 0.0, 0.006, -0.1, 1.0, 5, 0]}}
