# Supplementary material for: Usage of fractional order PIλDμ controller as AQM algorithm
Source: Sci Rep. 2023 Oct 28;13:18537. doi: 10.1038/s41598-023-45667-2 (PMC10613294; doi:10.1038/s41598-023-45667-2)
Supplement: Supplementary file 1 — Supplementary Information. [file 41598_2023_45667_MOESM1_ESM.zip › jsons_results/basic_router/kp/heavy_traffic/Goodput.json]

{"py/object": "src.experiment_runner.results_presenter.Result", "parameterValues": [0.0, 0.01, 0.02, 0.03, 0.04, 0.05, 0.06, 0.07, 0.08, 0.09, 0.1, 0.11, 0.12, 0.13, 0.14, 0.15], "dataSeriesList": [{"py/object": "src.experiment_runner.results_presenter.DataSeries", "py/newargs": {"py/tuple": ["RouterPID", [7.11, 7.35, 7.38, 7.12, 7.03, 7.2, 7.18, 7.12, 7.09, 7.23, 7.25, 7.08, 7.12, 7.11, 7.04, 7.23]]}, "py/seq": ["RouterPID", {"py/id": 4}]}], "parameterLabel": "kp", "valuesLabel": "Goodput", "pidParams": {"py/object": "src.datastructures.PidParams", "py/newargs": {"py/tuple": [100, 40, 0.0, 0.0, 0.0, -0.2, 0.7, 5, 0]}, "py/seq": [100, 40, 0.0, 0.0, 0.0, -0.2, 0.7, 5, 0]}}
