# Supplementary material for: Usage of fractional order PIλDμ controller as AQM algorithm
Source: Sci Rep. 2023 Oct 28;13:18537. doi: 10.1038/s41598-023-45667-2 (PMC10613294; doi:10.1038/s41598-023-45667-2)
Supplement: Supplementary file 1 — Supplementary Information. [file 41598_2023_45667_MOESM1_ESM.zip › jsons_results/basic_router/mi/light_traffic/Rtt.json]

{"py/object": "src.experiment_runner.results_presenter.Result", "parameterValues": [0.0, 0.1, 0.2, 0.3, 0.4, 0.5, 0.6, 0.7, 0.8, 0.9], "dataSeriesList": [{"py/object": "src.experiment_runner.results_presenter.DataSeries", "py/newargs": {"py/tuple": ["RouterPID", [92.12, 94.08, 95.96, 99.47, 100.97, 103.86, 108.63, 109.42, 117.44, 119.35]]}, "py/seq": ["RouterPID", {"py/id": 4}]}], "parameterLabel": "mi", "valuesLabel": "Rtt", "pidParams": {"py/object": "src.datastructures.PidParams", "py/newargs": {"py/tuple": [100, 40, 0.0, 0.0, 0.05, 0.0, 0.0, 5, 0]}, "py/seq": [100, 40, 0.0, 0.0, 0.05, 0.0, 0.0, 5, 0]}}
