# Supplementary material for: Usage of fractional order PIλDμ controller as AQM algorithm
Source: Sci Rep. 2023 Oct 28;13:18537. doi: 10.1038/s41598-023-45667-2 (PMC10613294; doi:10.1038/s41598-023-45667-2)
Supplement: Supplementary file 1 — Supplementary Information. [file 41598_2023_45667_MOESM1_ESM.zip › jsons_results/basic_router/lambda/light_traffic/OverallDrops.json]

{"py/object": "src.experiment_runner.results_presenter.Result", "parameterValues": [-1.0, -0.9, -0.8, -0.7, -0.6, -0.5, -0.4, -0.3, -0.2, -0.1], "dataSeriesList": [{"py/object": "src.experiment_runner.results_presenter.DataSeries", "py/newargs": {"py/tuple": ["RouterPID", [0.4, 0.39, 0.36, 0.36, 0.34, 0.33, 0.3, 0.3, 0.28, 0.28]]}, "py/seq": ["RouterPID", {"py/id": 4}]}], "parameterLabel": "Lambda", "valuesLabel": "OverallDrops", "pidParams": {"py/object": "src.datastructures.PidParams", "py/newargs": {"py/tuple": [100, 40, 0.0, 0.01, 0.0, 0.0, 0.0, 5, 0]}, "py/seq": [100, 40, 0.0, 0.01, 0.0, 0.0, 0.0, 5, 0]}}
