# Supplementary material for: Usage of fractional order PIλDμ controller as AQM algorithm
Source: Sci Rep. 2023 Oct 28;13:18537. doi: 10.1038/s41598-023-45667-2 (PMC10613294; doi:10.1038/s41598-023-45667-2)
Supplement: Supplementary file 1 — Supplementary Information. [file 41598_2023_45667_MOESM1_ESM.zip › jsons_results/probability_comparision/kd/moderate_traffic/AvgProbability.json]

{"py/object": "src.experiment_runner.results_presenter.Result", "parameterValues": [0.0, 0.005, 0.01, 0.015, 0.02, 0.025, 0.03, 0.035, 0.04, 0.045, 0.05, 0.055, 0.06, 0.065, 0.07, 0.075, 0.08, 0.085, 0.09, 0.095, 0.1, 0.105, 0.11, 0.115, 0.12, 0.125, 0.13, 0.135, 0.14, 0.145, 0.15, 0.155, 0.16, 0.165, 0.17, 0.175, 0.18, 0.185, 0.19, 0.195, 0.2, 0.205, 0.21, 0.215, 0.22, 0.225, 0.23, 0.235, 0.24, 0.245, 0.25, 0.255, 0.26, 0.265, 0.27, 0.275, 0.28, 0.285, 0.29, 0.295, 0.3, 0.305, 0.31, 0.315, 0.32, 0.325, 0.33, 0.335, 0.34, 0.345, 0.35, 0.355, 0.36, 0.365, 0.37, 0.375, 0.38, 0.385, 0.39, 0.395, 0.4, 0.405, 0.41, 0.415, 0.42, 0.425, 0.43, 0.435, 0.44, 0.445, 0.45, 0.455, 0.46, 0.465, 0.47, 0.475, 0.48, 0.485, 0.49, 0.495, 0.5, 0.505, 0.51, 0.515, 0.52, 0.525, 0.53, 0.535, 0.54, 0.545, 0.55, 0.555, 0.56, 0.565, 0.57, 0.575, 0.58, 0.585, 0.59, 0.595, 0.6], "dataSeriesList": [{"py/object": "src.experiment_runner.results_presenter.DataSeries", "py/newargs": {"py/tuple": ["PID", [0.0, {"py/reduce": [{"py/function": "numpy.core.multiarray.scalar"}, {"py/tuple": [{"py/reduce": [{"py/type": "numpy.dtype"}, {"py/tuple": ["f8", false, true]}, {"py/tuple": [3, "<", null, null, null, -1, -1, 0]}]}, {"py/b64": "DoP5K2TOHkA="}]}]}, {"py/reduce": [{"py/function": "numpy.core.multiarray.scalar"}, {"py/tuple": [{"py/id": 6}, {"py/b64": "zZNrCmTOLkA="}]}]}, {"py/reduce": [{"py/function": "numpy.core.multiarray.scalar"}, {"py/tuple": [{"py/id": 6}, {"py/b64": "m5FB7iKkNkA="}]}]}, {"py/reduce": [{"py/function": "numpy.core.multiarray.scalar"}, {"py/tuple": [{"py/id": 6}, {"py/b64": "e4fboWHlO0A="}]}]}, {"py/reduce": [{"py/function": "numpy.core.multiarray.scalar"}, {"py/tuple": [{"py/id": 6}, {"py/b64": "7DAm/b2cP0A="}]}]}, {"py/reduce": [{"py/function": "numpy.core.multiarray.scalar"}, {"py/tuple": [{"py/id": 6}, {"py/b64": "Sbw8nSsmQUA="}]}]}, {"py/reduce": [{"py/function": "numpy.core.multiarray.scalar"}, {"py/tuple": [{"py/id": 6}, {"py/b64": "xooaTMMqQkA="}]}]}, {"py/reduce": [{"py/function": "numpy.core.multiarray.scalar"}, {"py/tuple": [{"py/id": 6}, {"py/b64": "+7K0U3P5QkA="}]}]}, {"py/reduce": [{"py/function": "numpy.core.multiarray.scalar"}, {"py/tuple": [{"py/id": 6}, {"py/b64": "AdvBiH2eQ0A="}]}]}, {"py/reduce": [{"py/function": "numpy.core.multiarray.scalar"}, {"py/tuple": [{"py/id": 6}, {"py/b64": "H0lJD0MjREA="}]}]}, {"py/reduce": [{"py/function": "numpy.core.multiarray.scalar"}, {"py/tuple": [{"py/id": 6}, {"py/b64": "oFBPH4GPREA="}]}]}, {"py/reduce": [{"py/function": "numpy.core.multiarray.scalar"}, {"py/tuple": [{"py/id": 6}, {"py/b64": "+RG/Yg3rREA="}]}]}, {"py/reduce": [{"py/function": "numpy.core.multiarray.scalar"}, {"py/tuple": [{"py/id": 6}, {"py/b64": "TWVR2EU5RUA="}]}]}, {"py/reduce": [{"py/function": "numpy.core.multiarray.scalar"}, {"py/tuple": [{"py/id": 6}, {"py/b64": "EQAce/Z8RUA="}]}]}, {"py/reduce": [{"py/function": "numpy.core.multiarray.scalar"}, {"py/tuple": [{"py/id": 6}, {"py/b64": "SUc5mE24RUA="}]}]}, {"py/reduce": [{"py/function": "numpy.core.multiarray.scalar"}, {"py/tuple": [{"py/id": 6}, {"py/b64": "aAOwARHsRUA="}]}]}, {"py/reduce": [{"py/function": "numpy.core.multiarray.scalar"}, {"py/tuple": [{"py/id": 6}, {"py/b64": "d5/jo8UZRkA="}]}]}, {"py/reduce": [{"py/function": "numpy.core.multiarray.scalar"}, {"py/tuple": [{"py/id": 6}, {"py/b64": "0VrR5jhDRkA="}]}]}, {"py/reduce": [{"py/function": "numpy.core.multiarray.scalar"}, {"py/tuple": [{"py/id": 6}, {"py/b64": "seHplbJoRkA="}]}]}, {"py/reduce": [{"py/function": "numpy.core.multiarray.scalar"}, {"py/tuple": [{"py/id": 6}, {"py/b64": "BB+DFaeKRkA="}]}]}, {"py/reduce": [{"py/function": "numpy.core.multiarray.scalar"}, {"py/tuple": [{"py/id": 6}, {"py/b64": "jh8qjZipRkA="}]}]}, {"py/reduce": [{"py/function": "numpy.core.multiarray.scalar"}, {"py/tuple": [{"py/id": 6}, {"py/b64": "OWOYE7TFRkA="}]}]}, {"py/reduce": [{"py/function": "numpy.core.multiarray.scalar"}, {"py/tuple": [{"py/id": 6}, {"py/b64": "1uJTAIzfRkA="}]}]}, {"py/reduce": [{"py/function": "numpy.core.multiarray.scalar"}, {"py/tuple": [{"py/id": 6}, {"py/b64": "Jcy0/Sv3RkA="}]}]}, {"py/reduce": [{"py/function": "numpy.core.multiarray.scalar"}, {"py/tuple": [{"py/id": 6}, {"py/b64": "at5xio4MR0A="}]}]}, {"py/reduce": [{"py/function": "numpy.core.multiarray.scalar"}, {"py/tuple": [{"py/id": 6}, {"py/b64": "eouH9xwgR0A="}]}]}, {"py/reduce": [{"py/function": "numpy.core.multiarray.scalar"}, {"py/tuple": [{"py/id": 6}, {"py/b64": "AYV6+ggyR0A="}]}]}, {"py/reduce": [{"py/function": "numpy.core.multiarray.scalar"}, {"py/tuple": [{"py/id": 6}, {"py/b64": "L9/6sN5CR0A="}]}]}, {"py/reduce": [{"py/function": "numpy.core.multiarray.scalar"}, {"py/tuple": [{"py/id": 6}, {"py/b64": "LGFtjJ1SR0A="}]}]}, {"py/reduce": [{"py/function": "numpy.core.multiarray.scalar"}, {"py/tuple": [{"py/id": 6}, {"py/b64": "4V0u4jthR0A="}]}]}, {"py/reduce": [{"py/function": "numpy.core.multiarray.scalar"}, {"py/tuple": [{"py/id": 6}, {"py/b64": "8uzyrQ9vR0A="}]}]}, {"py/reduce": [{"py/function": "numpy.core.multiarray.scalar"}, {"py/tuple": [{"py/id": 6}, {"py/b64": "H9jxXyB8R0A="}]}]}, {"py/reduce": [{"py/function": "numpy.core.multiarray.scalar"}, {"py/tuple": [{"py/id": 6}, {"py/b64": "4/viUpWIR0A="}]}]}, {"py/reduce": [{"py/function": "numpy.core.multiarray.scalar"}, {"py/tuple": [{"py/id": 6}, {"py/b64": "aHbdW5GUR0A="}]}]}, {"py/reduce": [{"py/function": "numpy.core.multiarray.scalar"}, {"py/tuple": [{"py/id": 6}, {"py/b64": "bhgFweOfR0A="}]}]}, {"py/reduce": [{"py/function": "numpy.core.multiarray.scalar"}, {"py/tuple": [{"py/id": 6}, {"py/b64": "gnSxaaWqR0A="}]}]}, {"py/reduce": [{"py/function": "numpy.core.multiarray.scalar"}, {"py/tuple": [{"py/id": 6}, {"py/b64": "6s4Tz9m0R0A="}]}]}, {"py/reduce": [{"py/function": "numpy.core.multiarray.scalar"}, {"py/tuple": [{"py/id": 6}, {"py/b64": "7UeKyLC+R0A="}]}]}, {"py/reduce": [{"py/function": "numpy.core.multiarray.scalar"}, {"py/tuple": [{"py/id": 6}, {"py/b64": "ZoS3ByHIR0A="}]}]}, {"py/reduce": [{"py/function": "numpy.core.multiarray.scalar"}, {"py/tuple": [{"py/id": 6}, {"py/b64": "VHQkl//QR0A="}]}]}, {"py/reduce": [{"py/function": "numpy.core.multiarray.scalar"}, {"py/tuple": [{"py/id": 6}, {"py/b64": "cZLmj2nZR0A="}]}]}, {"py/reduce": [{"py/function": "numpy.core.multiarray.scalar"}, {"py/tuple": [{"py/id": 6}, {"py/b64": "AgzLn2/hR0A="}]}]}, {"py/reduce": [{"py/function": "numpy.core.multiarray.scalar"}, {"py/tuple": [{"py/id": 6}, {"py/b64": "07zjFB3pR0A="}]}]}, {"py/reduce": [{"py/function": "numpy.core.multiarray.scalar"}, {"py/tuple": [{"py/id": 6}, {"py/b64": "D9Qpj27wR0A="}]}]}, {"py/reduce": [{"py/function": "numpy.core.multiarray.scalar"}, {"py/tuple": [{"py/id": 6}, {"py/b64": "NA9gkV/3R0A="}]}]}, {"py/reduce": [{"py/function": "numpy.core.multiarray.scalar"}, {"py/tuple": [{"py/id": 6}, {"py/b64": "mbuWkA/+R0A="}]}]}, {"py/reduce": [{"py/function": "numpy.core.multiarray.scalar"}, {"py/tuple": [{"py/id": 6}, {"py/b64": "EynN5nEESEA="}]}]}, {"py/reduce": [{"py/function": "numpy.core.multiarray.scalar"}, {"py/tuple": [{"py/id": 6}, {"py/b64": "IGKDhZMKSEA="}]}]}, {"py/reduce": [{"py/function": "numpy.core.multiarray.scalar"}, {"py/tuple": [{"py/id": 6}, {"py/b64": "tvY+VYUQSEA="}]}]}, {"py/reduce": [{"py/function": "numpy.core.multiarray.scalar"}, {"py/tuple": [{"py/id": 6}, {"py/b64": "vOgrSDMWSEA="}]}]}, {"py/reduce": [{"py/function": "numpy.core.multiarray.scalar"}, {"py/tuple": [{"py/id": 6}, {"py/b64": "iudsAaEbSEA="}]}]}, {"py/reduce": [{"py/function": "numpy.core.multiarray.scalar"}, {"py/tuple": [{"py/id": 6}, {"py/b64": "6fLmcK0gSEA="}]}]}, {"py/reduce": [{"py/function": "numpy.core.multiarray.scalar"}, {"py/tuple": [{"py/id": 6}, {"py/b64": "VoMwt3slSEA="}]}]}, {"py/reduce": [{"py/function": "numpy.core.multiarray.scalar"}, {"py/tuple": [{"py/id": 6}, {"py/b64": "zQLtDikqSEA="}]}]}, {"py/reduce": [{"py/function": "numpy.core.multiarray.scalar"}, {"py/tuple": [{"py/id": 6}, {"py/b64": "Ewt8RbcuSEA="}]}]}, {"py/reduce": [{"py/function": "numpy.core.multiarray.scalar"}, {"py/tuple": [{"py/id": 6}, {"py/b64": "OgfPhCYzSEA="}]}]}, {"py/reduce": [{"py/function": "numpy.core.multiarray.scalar"}, {"py/tuple": [{"py/id": 6}, {"py/b64": "1sVtNIA3SEA="}]}]}, {"py/reduce": [{"py/function": "numpy.core.multiarray.scalar"}, {"py/tuple": [{"py/id": 6}, {"py/b64": "tqFinL87SEA="}]}]}, {"py/reduce": [{"py/function": "numpy.core.multiarray.scalar"}, {"py/tuple": [{"py/id": 6}, {"py/b64": "Zr/udOc/SEA="}]}]}, {"py/reduce": [{"py/function": "numpy.core.multiarray.scalar"}, {"py/tuple": [{"py/id": 6}, {"py/b64": "qYQn9PpDSEA="}]}]}, {"py/reduce": [{"py/function": "numpy.core.multiarray.scalar"}, {"py/tuple": [{"py/id": 6}, {"py/b64": "wsO0b+5HSEA="}]}]}, {"py/reduce": [{"py/function": "numpy.core.multiarray.scalar"}, {"py/tuple": [{"py/id": 6}, {"py/b64": "AvT7/s1LSEA="}]}]}, {"py/reduce": [{"py/function": "numpy.core.multiarray.scalar"}, {"py/tuple": [{"py/id": 6}, {"py/b64": "RiI0go1PSEA="}]}]}, {"py/reduce": [{"py/function": "numpy.core.multiarray.scalar"}, {"py/tuple": [{"py/id": 6}, {"py/b64": "1/oioS1TSEA="}]}]}, {"py/reduce": [{"py/function": "numpy.core.multiarray.scalar"}, {"py/tuple": [{"py/id": 6}, {"py/b64": "4GWGjbJWSEA="}]}]}, {"py/reduce": [{"py/function": "numpy.core.multiarray.scalar"}, {"py/tuple": [{"py/id": 6}, {"py/b64": "hdGsbB9aSEA="}]}]}, {"py/reduce": [{"py/function": "numpy.core.multiarray.scalar"}, {"py/tuple": [{"py/id": 6}, {"py/b64": "3GW/7nRdSEA="}]}]}, {"py/reduce": [{"py/function": "numpy.core.multiarray.scalar"}, {"py/tuple": [{"py/id": 6}, {"py/b64": "HcwmwLBgSEA="}]}]}, {"py/reduce": [{"py/function": "numpy.core.multiarray.scalar"}, {"py/tuple": [{"py/id": 6}, {"py/b64": "4Qoo1NNjSEA="}]}]}, {"py/reduce": [{"py/function": "numpy.core.multiarray.scalar"}, {"py/tuple": [{"py/id": 6}, {"py/b64": "f2lRn+RmSEA="}]}]}, {"py/reduce": [{"py/function": "numpy.core.multiarray.scalar"}, {"py/tuple": [{"py/id": 6}, {"py/b64": "J4Oj5NVpSEA="}]}]}, {"py/reduce": [{"py/function": "numpy.core.multiarray.scalar"}, {"py/tuple": [{"py/id": 6}, {"py/b64": "fo0kQbhsSEA="}]}]}, {"py/reduce": [{"py/function": "numpy.core.multiarray.scalar"}, {"py/tuple": [{"py/id": 6}, {"py/b64": "oaF/gotvSEA="}]}]}, {"py/reduce": [{"py/function": "numpy.core.multiarray.scalar"}, {"py/tuple": [{"py/id": 6}, {"py/b64": "xjTTvU5ySEA="}]}]}, {"py/reduce": [{"py/function": "numpy.core.multiarray.scalar"}, {"py/tuple": [{"py/id": 6}, {"py/b64": "t7QaEvd0SEA="}]}]}, {"py/reduce": [{"py/function": "numpy.core.multiarray.scalar"}, {"py/tuple": [{"py/id": 6}, {"py/b64": "IZOMnIV3SEA="}]}]}, {"py/reduce": [{"py/function": "numpy.core.multiarray.scalar"}, {"py/tuple": [{"py/id": 6}, {"py/b64": "SOAPP/95SEA="}]}]}, {"py/reduce": [{"py/function": "numpy.core.multiarray.scalar"}, {"py/tuple": [{"py/id": 6}, {"py/b64": "spsZ/Wh8SEA="}]}]}, {"py/reduce": [{"py/function": "numpy.core.multiarray.scalar"}, {"py/tuple": [{"py/id": 6}, {"py/b64": "XDy858B+SEA="}]}]}, {"py/reduce": [{"py/function": "numpy.core.multiarray.scalar"}, {"py/tuple": [{"py/id": 6}, {"py/b64": "1lJA2v+ASEA="}]}]}, {"py/reduce": [{"py/function": "numpy.core.multiarray.scalar"}, {"py/tuple": [{"py/id": 6}, {"py/b64": "c51GWiqDSEA="}]}]}, {"py/reduce": [{"py/function": "numpy.core.multiarray.scalar"}, {"py/tuple": [{"py/id": 6}, {"py/b64": "klhS7j6FSEA="}]}]}, {"py/reduce": [{"py/function": "numpy.core.multiarray.scalar"}, {"py/tuple": [{"py/id": 6}, {"py/b64": "fentz0WHSEA="}]}]}, {"py/reduce": [{"py/function": "numpy.core.multiarray.scalar"}, {"py/tuple": [{"py/id": 6}, {"py/b64": "KPOPvkmJSEA="}]}]}, {"py/reduce": [{"py/function": "numpy.core.multiarray.scalar"}, {"py/tuple": [{"py/id": 6}, {"py/b64": "aHqJsUyLSEA="}]}]}, {"py/reduce": [{"py/function": "numpy.core.multiarray.scalar"}, {"py/tuple": [{"py/id": 6}, {"py/b64": "P/7Soj6NSEA="}]}]}, {"py/reduce": [{"py/function": "numpy.core.multiarray.scalar"}, {"py/tuple": [{"py/id": 6}, {"py/b64": "dm1vtySPSEA="}]}]}, {"py/reduce": [{"py/function": "numpy.core.multiarray.scalar"}, {"py/tuple": [{"py/id": 6}, {"py/b64": "wJKrWPyQSEA="}]}]}, {"py/reduce": [{"py/function": "numpy.core.multiarray.scalar"}, {"py/tuple": [{"py/id": 6}, {"py/b64": "WwhyUMKSSEA="}]}]}, {"py/reduce": [{"py/function": "numpy.core.multiarray.scalar"}, {"py/tuple": [{"py/id": 6}, {"py/b64": "ICi37XuUSEA="}]}]}, {"py/reduce": [{"py/function": "numpy.core.multiarray.scalar"}, {"py/tuple": [{"py/id": 6}, {"py/b64": "mRJJ9DKWSEA="}]}]}, {"py/reduce": [{"py/function": "numpy.core.multiarray.scalar"}, {"py/tuple": [{"py/id": 6}, {"py/b64": "p658lueXSEA="}]}]}, {"py/reduce": [{"py/function": "numpy.core.multiarray.scalar"}, {"py/tuple": [{"py/id": 6}, {"py/b64": "l6yKcJOZSEA="}]}]}, {"py/reduce": [{"py/function": "numpy.core.multiarray.scalar"}, {"py/tuple": [{"py/id": 6}, {"py/b64": "jzf5LTqbSEA="}]}]}, {"py/reduce": [{"py/function": "numpy.core.multiarray.scalar"}, {"py/tuple": [{"py/id": 6}, {"py/b64": "d/NUh9ycSEA="}]}]}, {"py/reduce": [{"py/function": "numpy.core.multiarray.scalar"}, {"py/tuple": [{"py/id": 6}, {"py/b64": "qKYk63CeSEA="}]}]}, {"py/reduce": [{"py/function": "numpy.core.multiarray.scalar"}, {"py/tuple": [{"py/id": 6}, {"py/b64": "D37iAPqfSEA="}]}]}, {"py/reduce": [{"py/function": "numpy.core.multiarray.scalar"}, {"py/tuple": [{"py/id": 6}, {"py/b64": "ca/MW3WhSEA="}]}]}, {"py/reduce": [{"py/function": "numpy.core.multiarray.scalar"}, {"py/tuple": [{"py/id": 6}, {"py/b64": "VG6iluaiSEA="}]}]}, {"py/reduce": [{"py/function": "numpy.core.multiarray.scalar"}, {"py/tuple": [{"py/id": 6}, {"py/b64": "ak3zjlOkSEA="}]}]}, {"py/reduce": [{"py/function": "numpy.core.multiarray.scalar"}, {"py/tuple": [{"py/id": 6}, {"py/b64": "gCxEh8ClSEA="}]}]}, {"py/reduce": [{"py/function": "numpy.core.multiarray.scalar"}, {"py/tuple": [{"py/id": 6}, {"py/b64": "GlJF8SqnSEA="}]}]}, {"py/reduce": [{"py/function": "numpy.core.multiarray.scalar"}, {"py/tuple": [{"py/id": 6}, {"py/b64": "BOW2fY+oSEA="}]}]}, {"py/reduce": [{"py/function": "numpy.core.multiarray.scalar"}, {"py/tuple": [{"py/id": 6}, {"py/b64": "h8Woa+2pSEA="}]}]}, {"py/reduce": [{"py/function": "numpy.core.multiarray.scalar"}, {"py/tuple": [{"py/id": 6}, {"py/b64": "pnwIqkarSEA="}]}]}, {"py/reduce": [{"py/function": "numpy.core.multiarray.scalar"}, {"py/tuple": [{"py/id": 6}, {"py/b64": "CAYQPpSsSEA="}]}]}, {"py/reduce": [{"py/function": "numpy.core.multiarray.scalar"}, {"py/tuple": [{"py/id": 6}, {"py/b64": "ey5Tk+CtSEA="}]}]}, {"py/reduce": [{"py/function": "numpy.core.multiarray.scalar"}, {"py/tuple": [{"py/id": 6}, {"py/b64": "P8QGCyevSEA="}]}]}, {"py/reduce": [{"py/function": "numpy.core.multiarray.scalar"}, {"py/tuple": [{"py/id": 6}, {"py/b64": "cayL22iwSEA="}]}]}, {"py/reduce": [{"py/function": "numpy.core.multiarray.scalar"}, {"py/tuple": [{"py/id": 6}, {"py/b64": "sKpefqexSEA="}]}]}, {"py/reduce": [{"py/function": "numpy.core.multiarray.scalar"}, {"py/tuple": [{"py/id": 6}, {"py/b64": "+Z0mM96ySEA="}]}]}, {"py/reduce": [{"py/function": "numpy.core.multiarray.scalar"}, {"py/tuple": [{"py/id": 6}, {"py/b64": "lzYclga0SEA="}]}]}, {"py/reduce": [{"py/function": "numpy.core.multiarray.scalar"}, {"py/tuple": [{"py/id": 6}, {"py/b64": "NX7hlSS1SEA="}]}]}, {"py/reduce": [{"py/function": "numpy.core.multiarray.scalar"}, {"py/tuple": [{"py/id": 6}, {"py/b64": "c/G3PUG2SEA="}]}]}, {"py/reduce": [{"py/function": "numpy.core.multiarray.scalar"}, {"py/tuple": [{"py/id": 6}, {"py/b64": "n3QiwVS3SEA="}]}]}, {"py/reduce": [{"py/function": "numpy.core.multiarray.scalar"}, {"py/tuple": [{"py/id": 6}, {"py/b64": "XCBB8WO4SEA="}]}]}, {"py/reduce": [{"py/function": "numpy.core.multiarray.scalar"}, {"py/tuple": [{"py/id": 6}, {"py/b64": "LJ/leXC5SEA="}]}]}, {"py/reduce": [{"py/function": "numpy.core.multiarray.scalar"}, {"py/tuple": [{"py/id": 6}, {"py/b64": "CACOPXu6SEA="}]}]}, {"py/reduce": [{"py/function": "numpy.core.multiarray.scalar"}, {"py/tuple": [{"py/id": 6}, {"py/b64": "C9P3GoK7SEA="}]}]}, {"py/reduce": [{"py/function": "numpy.core.multiarray.scalar"}, {"py/tuple": [{"py/id": 6}, {"py/b64": "OQmlL4S8SEA="}]}]}]]}, "py/seq": ["PID", {"py/id": 4}]}, {"py/object": "src.experiment_runner.results_presenter.DataSeries", "py/newargs": {"py/tuple": ["PIDInt", [0.0, 7.709739, 15.419479, 22.660457, 27.915027, 31.624554, 34.310774, 36.347491, 37.962497, 39.254536, 40.292002, 41.136472, 41.852067, 42.447591, 42.979382, 43.442322, 43.850159, 44.210645, 44.535885, 44.83233, 45.098164, 45.339591, 45.559603, 45.758946, 45.939503, 46.106491, 46.25665, 46.396186, 46.525567, 46.646108, 46.758524, 46.864216, 46.963531, 47.059434, 47.150753, 47.237779, 47.321448, 47.4011, 47.47551, 47.548589, 47.618651, 47.686591, 47.751583, 47.813728, 47.871688, 47.926046, 47.978083, 48.027245, 48.073878, 48.119363, 48.163677, 48.205227, 48.245355, 48.284344, 48.322076, 48.358595, 48.393971, 48.428122, 48.461098, 48.493382, 48.524765, 48.555058, 48.583863, 48.6109, 48.637655, 48.663242, 48.688326, 48.712473, 48.736063, 48.769491, 48.812171, 48.84404, 48.885722, 48.937151, 48.907794, 48.937824, 48.937547, 48.867115, 48.866174, 48.92468, 48.902981, 48.801041, 48.878649, 48.915628, 48.962227, 48.908586, 48.944601, 48.949954, 48.914492, 49.018948, 49.002977, 48.97663, 49.029849, 49.052526, 49.075052, 49.097237, 49.168776, 49.230005, 49.090937, 49.091652, 49.13226, 49.102682, 49.172765, 49.232618, 49.262205, 49.241471, 49.250481, 49.229223, 49.087916, 49.236583, 49.155101, 49.153442, 49.101751, 49.1997, 49.257605, 49.24535, 49.292949, 49.300289, 49.317438, 49.394435, 49.421288]]}, "py/seq": ["PIDInt", {"py/id": 127}]}], "parameterLabel": "kd", "valuesLabel": "AvgProbability", "pidParams": {"py/object": "src.datastructures.PidParams", "py/newargs": {"py/tuple": [100, 50, 0.0, 0.0, 0.0, -0.5, 0.8, 5, 0]}, "py/seq": [100, 50, 0.0, 0.0, 0.0, -0.5, 0.8, 5, 0]}}
