# Supplementary material for: Usage of fractional order PIλDμ controller as AQM algorithm
Source: Sci Rep. 2023 Oct 28;13:18537. doi: 10.1038/s41598-023-45667-2 (PMC10613294; doi:10.1038/s41598-023-45667-2)
Supplement: Supplementary file 1 — Supplementary Information. [file 41598_2023_45667_MOESM1_ESM.zip › jsons_results/probability_comparision/kp/moderate_traffic/AvgProbability.json]

{"py/object": "src.experiment_runner.results_presenter.Result", "parameterValues": [0.0, 0.001, 0.002, 0.003, 0.004, 0.005, 0.006, 0.007, 0.008, 0.009, 0.01, 0.011, 0.012, 0.013, 0.014, 0.015, 0.016, 0.017, 0.018, 0.019, 0.02, 0.021, 0.022, 0.023, 0.024, 0.025, 0.026, 0.027, 0.028, 0.029, 0.03, 0.031, 0.032, 0.033, 0.034, 0.035, 0.036, 0.037, 0.038, 0.039, 0.04, 0.041, 0.042, 0.043, 0.044, 0.045, 0.046, 0.047, 0.048, 0.049, 0.05, 0.051, 0.052, 0.053, 0.054, 0.055, 0.056, 0.057, 0.058, 0.059, 0.06, 0.061, 0.062, 0.063, 0.064, 0.065, 0.066, 0.067, 0.068, 0.069, 0.07, 0.071, 0.072, 0.073, 0.074, 0.075, 0.076, 0.077, 0.078, 0.079, 0.08, 0.081, 0.082, 0.083, 0.084, 0.085, 0.086, 0.087, 0.088, 0.089, 0.09, 0.091, 0.092, 0.093, 0.094, 0.095, 0.096, 0.097, 0.098, 0.099, 0.1, 0.101, 0.102, 0.103, 0.104, 0.105, 0.106, 0.107, 0.108, 0.109, 0.11, 0.111, 0.112, 0.113, 0.114, 0.115, 0.116, 0.117, 0.118, 0.119, 0.12, 0.121, 0.122, 0.123, 0.124, 0.125, 0.126, 0.127, 0.128, 0.129, 0.13, 0.131, 0.132, 0.133, 0.134, 0.135, 0.136, 0.137, 0.138, 0.139, 0.14, 0.141, 0.142, 0.143, 0.144, 0.145, 0.146, 0.147, 0.148, 0.149, 0.15], "dataSeriesList": [{"py/object": "src.experiment_runner.results_presenter.DataSeries", "py/newargs": {"py/tuple": ["PID", [0.0, {"py/reduce": [{"py/function": "numpy.core.multiarray.scalar"}, {"py/tuple": [{"py/reduce": [{"py/type": "numpy.dtype"}, {"py/tuple": ["f8", false, true]}, {"py/tuple": [3, "<", null, null, null, -1, -1, 0]}]}, {"py/b64": "AIxn0NA/9D8="}]}]}, {"py/reduce": [{"py/function": "numpy.core.multiarray.scalar"}, {"py/tuple": [{"py/id": 6}, {"py/b64": "AIxn0NA/BEA="}]}]}, {"py/reduce": [{"py/function": "numpy.core.multiarray.scalar"}, {"py/tuple": [{"py/id": 6}, {"py/b64": "AFKbOLlfDkA="}]}]}, {"py/reduce": [{"py/function": "numpy.core.multiarray.scalar"}, {"py/tuple": [{"py/id": 6}, {"py/b64": "AIxn0NA/FEA="}]}]}, {"py/reduce": [{"py/function": "numpy.core.multiarray.scalar"}, {"py/tuple": [{"py/id": 6}, {"py/b64": "AG+BBMVPGUA="}]}]}, {"py/reduce": [{"py/function": "numpy.core.multiarray.scalar"}, {"py/tuple": [{"py/id": 6}, {"py/b64": "AFKbOLlfHkA="}]}]}, {"py/reduce": [{"py/function": "numpy.core.multiarray.scalar"}, {"py/tuple": [{"py/id": 6}, {"py/b64": "gJpatta3IUA="}]}]}, {"py/reduce": [{"py/function": "numpy.core.multiarray.scalar"}, {"py/tuple": [{"py/id": 6}, {"py/b64": "AIxn0NA/JEA="}]}]}, {"py/reduce": [{"py/function": "numpy.core.multiarray.scalar"}, {"py/tuple": [{"py/id": 6}, {"py/b64": "gH106srHJkA="}]}]}, {"py/reduce": [{"py/function": "numpy.core.multiarray.scalar"}, {"py/tuple": [{"py/id": 6}, {"py/b64": "AG+BBMVPKUA="}]}]}, {"py/reduce": [{"py/function": "numpy.core.multiarray.scalar"}, {"py/tuple": [{"py/id": 6}, {"py/b64": "gGCOHr/XK0A="}]}]}, {"py/reduce": [{"py/function": "numpy.core.multiarray.scalar"}, {"py/tuple": [{"py/id": 6}, {"py/b64": "AFKbOLlfLkA="}]}]}, {"py/reduce": [{"py/function": "numpy.core.multiarray.scalar"}, {"py/tuple": [{"py/id": 6}, {"py/b64": "wCFUqdlzMEA="}]}]}, {"py/reduce": [{"py/function": "numpy.core.multiarray.scalar"}, {"py/tuple": [{"py/id": 6}, {"py/b64": "gJpatta3MUA="}]}]}, {"py/reduce": [{"py/function": "numpy.core.multiarray.scalar"}, {"py/tuple": [{"py/id": 6}, {"py/b64": "QBNhw9P7MkA="}]}]}, {"py/reduce": [{"py/function": "numpy.core.multiarray.scalar"}, {"py/tuple": [{"py/id": 6}, {"py/b64": "AIxn0NA/NEA="}]}]}, {"py/reduce": [{"py/function": "numpy.core.multiarray.scalar"}, {"py/tuple": [{"py/id": 6}, {"py/b64": "wARu3c2DNUA="}]}]}, {"py/reduce": [{"py/function": "numpy.core.multiarray.scalar"}, {"py/tuple": [{"py/id": 6}, {"py/b64": "gH106srHNkA="}]}]}, {"py/reduce": [{"py/function": "numpy.core.multiarray.scalar"}, {"py/tuple": [{"py/id": 6}, {"py/b64": "QPZ698cLOEA="}]}]}, {"py/reduce": [{"py/function": "numpy.core.multiarray.scalar"}, {"py/tuple": [{"py/id": 6}, {"py/b64": "AG+BBMVPOUA="}]}]}, {"py/reduce": [{"py/function": "numpy.core.multiarray.scalar"}, {"py/tuple": [{"py/id": 6}, {"py/b64": "fA+XHHd6OkA="}]}]}, {"py/reduce": [{"py/function": "numpy.core.multiarray.scalar"}, {"py/tuple": [{"py/id": 6}, {"py/b64": "nDOitDeIO0A="}]}]}, {"py/reduce": [{"py/function": "numpy.core.multiarray.scalar"}, {"py/tuple": [{"py/id": 6}, {"py/b64": "kQpjC0F+PEA="}]}]}, {"py/reduce": [{"py/function": "numpy.core.multiarray.scalar"}, {"py/tuple": [{"py/id": 6}, {"py/b64": "kL3e/fFePUA="}]}]}, {"py/reduce": [{"py/function": "numpy.core.multiarray.scalar"}, {"py/tuple": [{"py/id": 6}, {"py/b64": "5/up8dItPkA="}]}]}, {"py/reduce": [{"py/function": "numpy.core.multiarray.scalar"}, {"py/tuple": [{"py/id": 6}, {"py/b64": "6pWyDHHsPkA="}]}]}, {"py/reduce": [{"py/function": "numpy.core.multiarray.scalar"}, {"py/tuple": [{"py/id": 6}, {"py/b64": "j8L1KFyfP0A="}]}]}, {"py/reduce": [{"py/function": "numpy.core.multiarray.scalar"}, {"py/tuple": [{"py/id": 6}, {"py/b64": "igJ9Ik8iQEA="}]}]}, {"py/reduce": [{"py/function": "numpy.core.multiarray.scalar"}, {"py/tuple": [{"py/id": 6}, {"py/b64": "SPlJtU9vQEA="}]}]}, {"py/reduce": [{"py/function": "numpy.core.multiarray.scalar"}, {"py/tuple": [{"py/id": 6}, {"py/b64": "8rBQa5q3QEA="}]}]}, {"py/reduce": [{"py/function": "numpy.core.multiarray.scalar"}, {"py/tuple": [{"py/id": 6}, {"py/b64": "SL99HTj7QEA="}]}]}, {"py/reduce": [{"py/function": "numpy.core.multiarray.scalar"}, {"py/tuple": [{"py/id": 6}, {"py/b64": "YOXQIts5QUA="}]}]}, {"py/reduce": [{"py/function": "numpy.core.multiarray.scalar"}, {"py/tuple": [{"py/id": 6}, {"py/b64": "6lvmdFl0QUA="}]}]}, {"py/reduce": [{"py/function": "numpy.core.multiarray.scalar"}, {"py/tuple": [{"py/id": 6}, {"py/b64": "lgSoqWWrQUA="}]}]}, {"py/reduce": [{"py/function": "numpy.core.multiarray.scalar"}, {"py/tuple": [{"py/id": 6}, {"py/b64": "AU2EDU/fQUA="}]}]}, {"py/reduce": [{"py/function": "numpy.core.multiarray.scalar"}, {"py/tuple": [{"py/id": 6}, {"py/b64": "HPD5YYQQQkA="}]}]}, {"py/reduce": [{"py/function": "numpy.core.multiarray.scalar"}, {"py/tuple": [{"py/id": 6}, {"py/b64": "AaQ2cXI/QkA="}]}]}, {"py/reduce": [{"py/function": "numpy.core.multiarray.scalar"}, {"py/tuple": [{"py/id": 6}, {"py/b64": "Tzv8NVlrQkA="}]}]}, {"py/reduce": [{"py/function": "numpy.core.multiarray.scalar"}, {"py/tuple": [{"py/id": 6}, {"py/b64": "4V0u4juVQkA="}]}]}, {"py/reduce": [{"py/function": "numpy.core.multiarray.scalar"}, {"py/tuple": [{"py/id": 6}, {"py/b64": "zH9Iv329QkA="}]}]}, {"py/reduce": [{"py/function": "numpy.core.multiarray.scalar"}, {"py/tuple": [{"py/id": 6}, {"py/b64": "vCL430riQkA="}]}]}, {"py/reduce": [{"py/function": "numpy.core.multiarray.scalar"}, {"py/tuple": [{"py/id": 6}, {"py/b64": "A1slWBwGQ0A="}]}]}, {"py/reduce": [{"py/function": "numpy.core.multiarray.scalar"}, {"py/tuple": [{"py/id": 6}, {"py/b64": "+b1Nf/YnQ0A="}]}]}, {"py/reduce": [{"py/function": "numpy.core.multiarray.scalar"}, {"py/tuple": [{"py/id": 6}, {"py/b64": "RuuoaoJIQ0A="}]}]}, {"py/reduce": [{"py/function": "numpy.core.multiarray.scalar"}, {"py/tuple": [{"py/id": 6}, {"py/b64": "ufyH9NtnQ0A="}]}]}, {"py/reduce": [{"py/function": "numpy.core.multiarray.scalar"}, {"py/tuple": [{"py/id": 6}, {"py/b64": "2VpfJLSFQ0A="}]}]}, {"py/reduce": [{"py/function": "numpy.core.multiarray.scalar"}, {"py/tuple": [{"py/id": 6}, {"py/b64": "3/jaM0uiQ0A="}]}]}, {"py/reduce": [{"py/function": "numpy.core.multiarray.scalar"}, {"py/tuple": [{"py/id": 6}, {"py/b64": "PSzUmua9Q0A="}]}]}, {"py/reduce": [{"py/function": "numpy.core.multiarray.scalar"}, {"py/tuple": [{"py/id": 6}, {"py/b64": "R3L5D+nXQ0A="}]}]}, {"py/reduce": [{"py/function": "numpy.core.multiarray.scalar"}, {"py/tuple": [{"py/id": 6}, {"py/b64": "UrgehevxQ0A="}]}]}, {"py/reduce": [{"py/function": "numpy.core.multiarray.scalar"}, {"py/tuple": [{"py/id": 6}, {"py/b64": "001iEFgJREA="}]}]}, {"py/reduce": [{"py/function": "numpy.core.multiarray.scalar"}, {"py/tuple": [{"py/id": 6}, {"py/b64": "VOOlm8QgREA="}]}]}, {"py/reduce": [{"py/function": "numpy.core.multiarray.scalar"}, {"py/tuple": [{"py/id": 6}, {"py/b64": "1xcJbTk3REA="}]}]}, {"py/reduce": [{"py/function": "numpy.core.multiarray.scalar"}, {"py/tuple": [{"py/id": 6}, {"py/b64": "XDgQkgVMREA="}]}]}, {"py/reduce": [{"py/function": "numpy.core.multiarray.scalar"}, {"py/tuple": [{"py/id": 6}, {"py/b64": "4lgXt9FgREA="}]}]}, {"py/reduce": [{"py/function": "numpy.core.multiarray.scalar"}, {"py/tuple": [{"py/id": 6}, {"py/b64": "hqxu9Zx0REA="}]}]}, {"py/reduce": [{"py/function": "numpy.core.multiarray.scalar"}, {"py/tuple": [{"py/id": 6}, {"py/b64": "EEBqEyeHREA="}]}]}, {"py/reduce": [{"py/function": "numpy.core.multiarray.scalar"}, {"py/tuple": [{"py/id": 6}, {"py/b64": "mdNlMbGZREA="}]}]}, {"py/reduce": [{"py/function": "numpy.core.multiarray.scalar"}, {"py/tuple": [{"py/id": 6}, {"py/b64": "eXWOAdmrREA="}]}]}, {"py/reduce": [{"py/function": "numpy.core.multiarray.scalar"}, {"py/tuple": [{"py/id": 6}, {"py/b64": "6gQ0ETa8REA="}]}]}, {"py/reduce": [{"py/function": "numpy.core.multiarray.scalar"}, {"py/tuple": [{"py/id": 6}, {"py/b64": "W5TZIJPMREA="}]}]}, {"py/reduce": [{"py/function": "numpy.core.multiarray.scalar"}, {"py/tuple": [{"py/id": 6}, {"py/b64": "zSN/MPDcREA="}]}]}, {"py/reduce": [{"py/function": "numpy.core.multiarray.scalar"}, {"py/tuple": [{"py/id": 6}, {"py/b64": "6pWyDHHsREA="}]}]}, {"py/reduce": [{"py/function": "numpy.core.multiarray.scalar"}, {"py/tuple": [{"py/id": 6}, {"py/b64": "s+pztRX7REA="}]}]}, {"py/reduce": [{"py/function": "numpy.core.multiarray.scalar"}, {"py/tuple": [{"py/id": 6}, {"py/b64": "fT81XroJRUA="}]}]}, {"py/reduce": [{"py/function": "numpy.core.multiarray.scalar"}, {"py/tuple": [{"py/id": 6}, {"py/b64": "RpT2Bl8YRUA="}]}]}, {"py/reduce": [{"py/function": "numpy.core.multiarray.scalar"}, {"py/tuple": [{"py/id": 6}, {"py/b64": "CmgibHgmRUA="}]}]}, {"py/reduce": [{"py/function": "numpy.core.multiarray.scalar"}, {"py/tuple": [{"py/id": 6}, {"py/b64": "wTkjSnszRUA="}]}]}, {"py/reduce": [{"py/function": "numpy.core.multiarray.scalar"}, {"py/tuple": [{"py/id": 6}, {"py/b64": "eAskKH5ARUA="}]}]}, {"py/reduce": [{"py/function": "numpy.core.multiarray.scalar"}, {"py/tuple": [{"py/id": 6}, {"py/b64": "L90kBoFNRUA="}]}]}, {"py/reduce": [{"py/function": "numpy.core.multiarray.scalar"}, {"py/tuple": [{"py/id": 6}, {"py/b64": "5q4l5INaRUA="}]}]}, {"py/reduce": [{"py/function": "numpy.core.multiarray.scalar"}, {"py/tuple": [{"py/id": 6}, {"py/b64": "LgQ5KGFmRUA="}]}]}, {"py/reduce": [{"py/function": "numpy.core.multiarray.scalar"}, {"py/tuple": [{"py/id": 6}, {"py/b64": "ITzaOGJxRUA="}]}]}, {"py/reduce": [{"py/function": "numpy.core.multiarray.scalar"}, {"py/tuple": [{"py/id": 6}, {"py/b64": "FXR7SWN8RUA="}]}]}, {"py/reduce": [{"py/function": "numpy.core.multiarray.scalar"}, {"py/tuple": [{"py/id": 6}, {"py/b64": "CKwcWmSHRUA="}]}]}, {"py/reduce": [{"py/function": "numpy.core.multiarray.scalar"}, {"py/tuple": [{"py/id": 6}, {"py/b64": "/OO9amWSRUA="}]}]}, {"py/reduce": [{"py/function": "numpy.core.multiarray.scalar"}, {"py/tuple": [{"py/id": 6}, {"py/b64": "d/hrskadRUA="}]}]}, {"py/reduce": [{"py/function": "numpy.core.multiarray.scalar"}, {"py/tuple": [{"py/id": 6}, {"py/b64": "SWO0jqqmRUA="}]}]}, {"py/reduce": [{"py/function": "numpy.core.multiarray.scalar"}, {"py/tuple": [{"py/id": 6}, {"py/b64": "HM78ag6wRUA="}]}]}, {"py/reduce": [{"py/function": "numpy.core.multiarray.scalar"}, {"py/tuple": [{"py/id": 6}, {"py/b64": "7zhFR3K5RUA="}]}]}, {"py/reduce": [{"py/function": "numpy.core.multiarray.scalar"}, {"py/tuple": [{"py/id": 6}, {"py/b64": "wqONI9bCRUA="}]}]}, {"py/reduce": [{"py/function": "numpy.core.multiarray.scalar"}, {"py/tuple": [{"py/id": 6}, {"py/b64": "lQ7W/znMRUA="}]}]}, {"py/reduce": [{"py/function": "numpy.core.multiarray.scalar"}, {"py/tuple": [{"py/id": 6}, {"py/b64": "aHke3J3VRUA="}]}]}, {"py/reduce": [{"py/function": "numpy.core.multiarray.scalar"}, {"py/tuple": [{"py/id": 6}, {"py/b64": "ILWJk/vdRUA="}]}]}, {"py/reduce": [{"py/function": "numpy.core.multiarray.scalar"}, {"py/tuple": [{"py/id": 6}, {"py/b64": "S1mGONblRUA="}]}]}, {"py/reduce": [{"py/function": "numpy.core.multiarray.scalar"}, {"py/tuple": [{"py/id": 6}, {"py/b64": "dv2C3bDtRUA="}]}]}, {"py/reduce": [{"py/function": "numpy.core.multiarray.scalar"}, {"py/tuple": [{"py/id": 6}, {"py/b64": "oaF/gov1RUA="}]}]}, {"py/reduce": [{"py/function": "numpy.core.multiarray.scalar"}, {"py/tuple": [{"py/id": 6}, {"py/b64": "zEV8J2b9RUA="}]}]}, {"py/reduce": [{"py/function": "numpy.core.multiarray.scalar"}, {"py/tuple": [{"py/id": 6}, {"py/b64": "9+l4zEAFRkA="}]}]}, {"py/reduce": [{"py/function": "numpy.core.multiarray.scalar"}, {"py/tuple": [{"py/id": 6}, {"py/b64": "Io51cRsNRkA="}]}]}, {"py/reduce": [{"py/function": "numpy.core.multiarray.scalar"}, {"py/tuple": [{"py/id": 6}, {"py/b64": "ou4DkNoURkA="}]}]}, {"py/reduce": [{"py/function": "numpy.core.multiarray.scalar"}, {"py/tuple": [{"py/id": 6}, {"py/b64": "eqpDboYbRkA="}]}]}, {"py/reduce": [{"py/function": "numpy.core.multiarray.scalar"}, {"py/tuple": [{"py/id": 6}, {"py/b64": "UWaDTDIiRkA="}]}]}, {"py/reduce": [{"py/function": "numpy.core.multiarray.scalar"}, {"py/tuple": [{"py/id": 6}, {"py/b64": "KSLDKt4oRkA="}]}]}, {"py/reduce": [{"py/function": "numpy.core.multiarray.scalar"}, {"py/tuple": [{"py/id": 6}, {"py/b64": "Ad4CCYovRkA="}]}]}, {"py/reduce": [{"py/function": "numpy.core.multiarray.scalar"}, {"py/tuple": [{"py/id": 6}, {"py/b64": "2ZlC5zU2RkA="}]}]}, {"py/reduce": [{"py/function": "numpy.core.multiarray.scalar"}, {"py/tuple": [{"py/id": 6}, {"py/b64": "sFWCxeE8RkA="}]}]}, {"py/reduce": [{"py/function": "numpy.core.multiarray.scalar"}, {"py/tuple": [{"py/id": 6}, {"py/b64": "iBHCo41DRkA="}]}]}, {"py/reduce": [{"py/function": "numpy.core.multiarray.scalar"}, {"py/tuple": [{"py/id": 6}, {"py/b64": "YM0BgjlKRkA="}]}]}, {"py/reduce": [{"py/function": "numpy.core.multiarray.scalar"}, {"py/tuple": [{"py/id": 6}, {"py/b64": "N4lBYOVQRkA="}]}]}, {"py/reduce": [{"py/function": "numpy.core.multiarray.scalar"}, {"py/tuple": [{"py/id": 6}, {"py/b64": "gosVNZhWRkA="}]}]}, {"py/reduce": [{"py/function": "numpy.core.multiarray.scalar"}, {"py/tuple": [{"py/id": 6}, {"py/b64": "zo3pCUtcRkA="}]}]}, {"py/reduce": [{"py/function": "numpy.core.multiarray.scalar"}, {"py/tuple": [{"py/id": 6}, {"py/b64": "GZC93v1hRkA="}]}]}, {"py/reduce": [{"py/function": "numpy.core.multiarray.scalar"}, {"py/tuple": [{"py/id": 6}, {"py/b64": "ZJKRs7BnRkA="}]}]}, {"py/reduce": [{"py/function": "numpy.core.multiarray.scalar"}, {"py/tuple": [{"py/id": 6}, {"py/b64": "r5RliGNtRkA="}]}]}, {"py/reduce": [{"py/function": "numpy.core.multiarray.scalar"}, {"py/tuple": [{"py/id": 6}, {"py/b64": "+5Y5XRZzRkA="}]}]}, {"py/reduce": [{"py/function": "numpy.core.multiarray.scalar"}, {"py/tuple": [{"py/id": 6}, {"py/b64": "RpkNMsl4RkA="}]}]}, {"py/reduce": [{"py/function": "numpy.core.multiarray.scalar"}, {"py/tuple": [{"py/id": 6}, {"py/b64": "kZvhBnx+RkA="}]}]}, {"py/reduce": [{"py/function": "numpy.core.multiarray.scalar"}, {"py/tuple": [{"py/id": 6}, {"py/b64": "3J212y6ERkA="}]}]}, {"py/reduce": [{"py/function": "numpy.core.multiarray.scalar"}, {"py/tuple": [{"py/id": 6}, {"py/b64": "J6CJsOGJRkA="}]}]}, {"py/reduce": [{"py/function": "numpy.core.multiarray.scalar"}, {"py/tuple": [{"py/id": 6}, {"py/b64": "c6JdhZSPRkA="}]}]}, {"py/reduce": [{"py/function": "numpy.core.multiarray.scalar"}, {"py/tuple": [{"py/id": 6}, {"py/b64": "Tdaoh2iURkA="}]}]}, {"py/reduce": [{"py/function": "numpy.core.multiarray.scalar"}, {"py/tuple": [{"py/id": 6}, {"py/b64": "WvCiryCZRkA="}]}]}, {"py/reduce": [{"py/function": "numpy.core.multiarray.scalar"}, {"py/tuple": [{"py/id": 6}, {"py/b64": "Zwqd19idRkA="}]}]}, {"py/reduce": [{"py/function": "numpy.core.multiarray.scalar"}, {"py/tuple": [{"py/id": 6}, {"py/b64": "dCSX/5CiRkA="}]}]}, {"py/reduce": [{"py/function": "numpy.core.multiarray.scalar"}, {"py/tuple": [{"py/id": 6}, {"py/b64": "gT6RJ0mnRkA="}]}]}, {"py/reduce": [{"py/function": "numpy.core.multiarray.scalar"}, {"py/tuple": [{"py/id": 6}, {"py/b64": "jliLTwGsRkA="}]}]}, {"py/reduce": [{"py/function": "numpy.core.multiarray.scalar"}, {"py/tuple": [{"py/id": 6}, {"py/b64": "m3KFd7mwRkA="}]}]}, {"py/reduce": [{"py/function": "numpy.core.multiarray.scalar"}, {"py/tuple": [{"py/id": 6}, {"py/b64": "qIx/n3G1RkA="}]}]}, {"py/reduce": [{"py/function": "numpy.core.multiarray.scalar"}, {"py/tuple": [{"py/id": 6}, {"py/b64": "taZ5xym6RkA="}]}]}, {"py/reduce": [{"py/function": "numpy.core.multiarray.scalar"}, {"py/tuple": [{"py/id": 6}, {"py/b64": "wsBz7+G+RkA="}]}]}, {"py/reduce": [{"py/function": "numpy.core.multiarray.scalar"}, {"py/tuple": [{"py/id": 6}, {"py/b64": "z9ptF5rDRkA="}]}]}, {"py/reduce": [{"py/function": "numpy.core.multiarray.scalar"}, {"py/tuple": [{"py/id": 6}, {"py/b64": "3PRnP1LIRkA="}]}]}, {"py/reduce": [{"py/function": "numpy.core.multiarray.scalar"}, {"py/tuple": [{"py/id": 6}, {"py/b64": "6Q5iZwrNRkA="}]}]}, {"py/reduce": [{"py/function": "numpy.core.multiarray.scalar"}, {"py/tuple": [{"py/id": 6}, {"py/b64": "9ihcj8LRRkA="}]}]}, {"py/reduce": [{"py/function": "numpy.core.multiarray.scalar"}, {"py/tuple": [{"py/id": 6}, {"py/b64": "zCiWW1rVRkA="}]}]}, {"py/reduce": [{"py/function": "numpy.core.multiarray.scalar"}, {"py/tuple": [{"py/id": 6}, {"py/b64": "oijQJ/LYRkA="}]}]}, {"py/reduce": [{"py/function": "numpy.core.multiarray.scalar"}, {"py/tuple": [{"py/id": 6}, {"py/b64": "eCgK9IncRkA="}]}]}, {"py/reduce": [{"py/function": "numpy.core.multiarray.scalar"}, {"py/tuple": [{"py/id": 6}, {"py/b64": "TihEwCHgRkA="}]}]}, {"py/reduce": [{"py/function": "numpy.core.multiarray.scalar"}, {"py/tuple": [{"py/id": 6}, {"py/b64": "JCh+jLnjRkA="}]}]}, {"py/reduce": [{"py/function": "numpy.core.multiarray.scalar"}, {"py/tuple": [{"py/id": 6}, {"py/b64": "+ie4WFHnRkA="}]}]}, {"py/reduce": [{"py/function": "numpy.core.multiarray.scalar"}, {"py/tuple": [{"py/id": 6}, {"py/b64": "0CfyJOnqRkA="}]}]}, {"py/reduce": [{"py/function": "numpy.core.multiarray.scalar"}, {"py/tuple": [{"py/id": 6}, {"py/b64": "pics8YDuRkA="}]}]}, {"py/reduce": [{"py/function": "numpy.core.multiarray.scalar"}, {"py/tuple": [{"py/id": 6}, {"py/b64": "fCdmvRjyRkA="}]}]}, {"py/reduce": [{"py/function": "numpy.core.multiarray.scalar"}, {"py/tuple": [{"py/id": 6}, {"py/b64": "UiegibD1RkA="}]}]}, {"py/reduce": [{"py/function": "numpy.core.multiarray.scalar"}, {"py/tuple": [{"py/id": 6}, {"py/b64": "KCfaVUj5RkA="}]}]}, {"py/reduce": [{"py/function": "numpy.core.multiarray.scalar"}, {"py/tuple": [{"py/id": 6}, {"py/b64": "/iYUIuD8RkA="}]}]}, {"py/reduce": [{"py/function": "numpy.core.multiarray.scalar"}, {"py/tuple": [{"py/id": 6}, {"py/b64": "1SZO7ncAR0A="}]}]}, {"py/reduce": [{"py/function": "numpy.core.multiarray.scalar"}, {"py/tuple": [{"py/id": 6}, {"py/b64": "qyaIug8ER0A="}]}]}, {"py/reduce": [{"py/function": "numpy.core.multiarray.scalar"}, {"py/tuple": [{"py/id": 6}, {"py/b64": "gSbChqcHR0A="}]}]}, {"py/reduce": [{"py/function": "numpy.core.multiarray.scalar"}, {"py/tuple": [{"py/id": 6}, {"py/b64": "Vyb8Uj8LR0A="}]}]}, {"py/reduce": [{"py/function": "numpy.core.multiarray.scalar"}, {"py/tuple": [{"py/id": 6}, {"py/b64": "LSY2H9cOR0A="}]}]}, {"py/reduce": [{"py/function": "numpy.core.multiarray.scalar"}, {"py/tuple": [{"py/id": 6}, {"py/b64": "7l9ZaVISR0A="}]}]}, {"py/reduce": [{"py/function": "numpy.core.multiarray.scalar"}, {"py/tuple": [{"py/id": 6}, {"py/b64": "MPXzpiIVR0A="}]}]}, {"py/reduce": [{"py/function": "numpy.core.multiarray.scalar"}, {"py/tuple": [{"py/id": 6}, {"py/b64": "coqO5PIXR0A="}]}]}, {"py/reduce": [{"py/function": "numpy.core.multiarray.scalar"}, {"py/tuple": [{"py/id": 6}, {"py/b64": "tB8pIsMaR0A="}]}]}, {"py/reduce": [{"py/function": "numpy.core.multiarray.scalar"}, {"py/tuple": [{"py/id": 6}, {"py/b64": "9rTDX5MdR0A="}]}]}, {"py/reduce": [{"py/function": "numpy.core.multiarray.scalar"}, {"py/tuple": [{"py/id": 6}, {"py/b64": "OEpenWMgR0A="}]}]}, {"py/reduce": [{"py/function": "numpy.core.multiarray.scalar"}, {"py/tuple": [{"py/id": 6}, {"py/b64": "et/42jMjR0A="}]}]}, {"py/reduce": [{"py/function": "numpy.core.multiarray.scalar"}, {"py/tuple": [{"py/id": 6}, {"py/b64": "vHSTGAQmR0A="}]}]}]]}, "py/seq": ["PID", {"py/id": 4}]}, {"py/object": "src.experiment_runner.results_presenter.DataSeries", "py/newargs": {"py/tuple": ["PIDInt", [0.0, 1.235918, 2.471836, 3.862244, 5.098162, 6.33408, 7.569998, 8.805916, 10.196323, 11.432241, 12.668159, 13.904077, 15.139995, 16.375913, 17.766321, 19.002239, 20.238157, 21.474075, 22.709993, 24.1004, 25.335225, 26.474072, 27.504604, 28.446631, 29.410638, 30.197466, 30.924307, 31.607058, 32.239816, 32.900405, 33.450557, 33.965686, 34.443567, 34.890562, 35.363271, 35.757983, 36.132979, 36.491025, 36.8263, 37.147155, 37.491631, 37.772402, 38.045674, 38.303945, 38.553086, 38.822163, 39.049141, 39.267266, 39.478242, 39.67668, 39.898936, 40.077646, 40.256357, 40.427949, 40.586621, 40.765127, 40.915425, 41.05687, 41.198315, 41.337441, 41.477891, 41.602734, 41.727578, 41.845859, 41.957578, 42.069297, 42.19498, 42.302238, 42.401505, 42.500773, 42.60004, 42.711716, 42.801687, 42.885642, 42.969597, 43.053552, 43.148002, 43.230654, 43.302295, 43.373936, 43.445576, 43.526172, 43.597813, 43.669453, 43.733281, 43.793203, 43.860615, 43.920537, 43.980459, 44.040381, 44.100303, 44.159917, 44.217178, 44.268076, 44.318975, 44.369873, 44.420771, 44.478032, 44.528931, 44.579829, 44.630728, 44.67439, 44.723301, 44.766777, 44.810254, 44.85373, 44.897207, 44.946118, 44.989595, 45.033071, 45.076548, 45.120024, 45.161672, 45.197678, 45.233684, 45.26969, 45.305696, 45.341702, 45.382208, 45.418214, 45.45422, 45.490226, 45.526232, 45.566738, 45.602744, 45.63875, 45.666162, 45.693574, 45.724413, 45.751825, 45.779237, 45.806649, 45.834061, 45.8649, 45.892312, 45.919724, 45.947136, 45.974548, 46.00196, 46.032799, 46.060211, 46.087623, 46.115035, 46.141917, 46.166064, 46.187529, 46.208994, 46.230459, 46.251924, 46.276072, 46.297537]]}, "py/seq": ["PIDInt", {"py/id": 157}]}], "parameterLabel": "kp", "valuesLabel": "AvgProbability", "pidParams": {"py/object": "src.datastructures.PidParams", "py/newargs": {"py/tuple": [100, 50, 0.0, 0.0, 0.0, -0.5, 0.8, 5, 0]}, "py/seq": [100, 50, 0.0, 0.0, 0.0, -0.5, 0.8, 5, 0]}}
