# Supplementary material for: Usage of fractional order PIλDμ controller as AQM algorithm
Source: Sci Rep. 2023 Oct 28;13:18537. doi: 10.1038/s41598-023-45667-2 (PMC10613294; doi:10.1038/s41598-023-45667-2)
Supplement: Supplementary file 1 — Supplementary Information. [file 41598_2023_45667_MOESM1_ESM.zip › jsons_results/probability_comparision/ki/moderate_traffic/AvgProbability.json]

{"py/object": "src.experiment_runner.results_presenter.Result", "parameterValues": [0.0, 0.001, 0.002, 0.003, 0.004, 0.005, 0.006, 0.007, 0.008, 0.009, 0.01, 0.011, 0.012, 0.013, 0.014, 0.015, 0.016, 0.017, 0.018, 0.019, 0.02, 0.021, 0.022, 0.023, 0.024, 0.025, 0.026, 0.027, 0.028, 0.029, 0.03, 0.031, 0.032, 0.033, 0.034, 0.035, 0.036, 0.037, 0.038, 0.039, 0.04, 0.041, 0.042, 0.043, 0.044, 0.045, 0.046, 0.047, 0.048, 0.049, 0.05, 0.051, 0.052, 0.053, 0.054, 0.055, 0.056, 0.057, 0.058, 0.059, 0.06, 0.061, 0.062, 0.063, 0.064, 0.065, 0.066, 0.067, 0.068, 0.069, 0.07, 0.071, 0.072, 0.073, 0.074, 0.075, 0.076, 0.077, 0.078, 0.079, 0.08, 0.081, 0.082, 0.083, 0.084, 0.085, 0.086, 0.087, 0.088, 0.089, 0.09, 0.091, 0.092, 0.093, 0.094, 0.095, 0.096, 0.097, 0.098, 0.099, 0.1, 0.101, 0.102, 0.103, 0.104, 0.105, 0.106, 0.107, 0.108, 0.109, 0.11, 0.111, 0.112, 0.113, 0.114, 0.115, 0.116, 0.117, 0.118, 0.119, 0.12, 0.121, 0.122, 0.123, 0.124, 0.125, 0.126, 0.127, 0.128, 0.129, 0.13, 0.131, 0.132, 0.133, 0.134, 0.135, 0.136, 0.137, 0.138, 0.139, 0.14, 0.141, 0.142, 0.143, 0.144, 0.145, 0.146, 0.147, 0.148, 0.149, 0.15], "dataSeriesList": [{"py/object": "src.experiment_runner.results_presenter.DataSeries", "py/newargs": {"py/tuple": ["PID", [0.0, {"py/reduce": [{"py/function": "numpy.core.multiarray.scalar"}, {"py/tuple": [{"py/reduce": [{"py/type": "numpy.dtype"}, {"py/tuple": ["f8", false, true]}, {"py/tuple": [3, "<", null, null, null, -1, -1, 0]}]}, {"py/b64": "4ICWrmBb9z8="}]}]}, {"py/reduce": [{"py/function": "numpy.core.multiarray.scalar"}, {"py/tuple": [{"py/id": 6}, {"py/b64": "28NeKGBbB0A="}]}]}, {"py/reduce": [{"py/function": "numpy.core.multiarray.scalar"}, {"py/tuple": [{"py/id": 6}, {"py/b64": "JQLVP4iEEUA="}]}]}, {"py/reduce": [{"py/function": "numpy.core.multiarray.scalar"}, {"py/tuple": [{"py/id": 6}, {"py/b64": "XqJ6a2BbF0A="}]}]}, {"py/reduce": [{"py/function": "numpy.core.multiarray.scalar"}, {"py/tuple": [{"py/id": 6}, {"py/b64": "lkIglzgyHUA="}]}]}, {"py/reduce": [{"py/function": "numpy.core.multiarray.scalar"}, {"py/tuple": [{"py/id": 6}, {"py/b64": "Z/FiYYiEIUA="}]}]}, {"py/reduce": [{"py/function": "numpy.core.multiarray.scalar"}, {"py/tuple": [{"py/id": 6}, {"py/b64": "QtKnVfRvJEA="}]}]}, {"py/reduce": [{"py/function": "numpy.core.multiarray.scalar"}, {"py/tuple": [{"py/id": 6}, {"py/b64": "XqJ6a2BbJ0A="}]}]}, {"py/reduce": [{"py/function": "numpy.core.multiarray.scalar"}, {"py/tuple": [{"py/id": 6}, {"py/b64": "enJNgcxGKkA="}]}]}, {"py/reduce": [{"py/function": "numpy.core.multiarray.scalar"}, {"py/tuple": [{"py/id": 6}, {"py/b64": "lkIglzgyLUA="}]}]}, {"py/reduce": [{"py/function": "numpy.core.multiarray.scalar"}, {"py/tuple": [{"py/id": 6}, {"py/b64": "RL5LqUsOMEA="}]}]}, {"py/reduce": [{"py/function": "numpy.core.multiarray.scalar"}, {"py/tuple": [{"py/id": 6}, {"py/b64": "XAAapUt/MUA="}]}]}, {"py/reduce": [{"py/function": "numpy.core.multiarray.scalar"}, {"py/tuple": [{"py/id": 6}, {"py/b64": "LGLYYUzmMkA="}]}]}, {"py/reduce": [{"py/function": "numpy.core.multiarray.scalar"}, {"py/tuple": [{"py/id": 6}, {"py/b64": "rgyqDU5ANEA="}]}]}, {"py/reduce": [{"py/function": "numpy.core.multiarray.scalar"}, {"py/tuple": [{"py/id": 6}, {"py/b64": "/I123PCLNUA="}]}]}, {"py/reduce": [{"py/function": "numpy.core.multiarray.scalar"}, {"py/tuple": [{"py/id": 6}, {"py/b64": "/yH99nXINkA="}]}]}, {"py/reduce": [{"py/function": "numpy.core.multiarray.scalar"}, {"py/tuple": [{"py/id": 6}, {"py/b64": "e0/ltKf0N0A="}]}]}, {"py/reduce": [{"py/function": "numpy.core.multiarray.scalar"}, {"py/tuple": [{"py/id": 6}, {"py/b64": "d7rzxHMOOUA="}]}]}, {"py/reduce": [{"py/function": "numpy.core.multiarray.scalar"}, {"py/tuple": [{"py/id": 6}, {"py/b64": "3dH/ci0WOkA="}]}]}, {"py/reduce": [{"py/function": "numpy.core.multiarray.scalar"}, {"py/tuple": [{"py/id": 6}, {"py/b64": "YyZRL/gMO0A="}]}]}, {"py/reduce": [{"py/function": "numpy.core.multiarray.scalar"}, {"py/tuple": [{"py/id": 6}, {"py/b64": "QN1AgXfyO0A="}]}]}, {"py/reduce": [{"py/function": "numpy.core.multiarray.scalar"}, {"py/tuple": [{"py/id": 6}, {"py/b64": "WOVC5V/HPEA="}]}]}, {"py/reduce": [{"py/function": "numpy.core.multiarray.scalar"}, {"py/tuple": [{"py/id": 6}, {"py/b64": "iUUMO4yNPUA="}]}]}, {"py/reduce": [{"py/function": "numpy.core.multiarray.scalar"}, {"py/tuple": [{"py/id": 6}, {"py/b64": "W+uLhLZEPkA="}]}]}, {"py/reduce": [{"py/function": "numpy.core.multiarray.scalar"}, {"py/tuple": [{"py/id": 6}, {"py/b64": "BfnZyHXvPkA="}]}]}, {"py/reduce": [{"py/function": "numpy.core.multiarray.scalar"}, {"py/tuple": [{"py/id": 6}, {"py/b64": "2bERiNeNP0A="}]}]}, {"py/reduce": [{"py/function": "numpy.core.multiarray.scalar"}, {"py/tuple": [{"py/id": 6}, {"py/b64": "NNb+zvYQQEA="}]}]}, {"py/reduce": [{"py/function": "numpy.core.multiarray.scalar"}, {"py/tuple": [{"py/id": 6}, {"py/b64": "7UYf8wFXQEA="}]}]}, {"py/reduce": [{"py/function": "numpy.core.multiarray.scalar"}, {"py/tuple": [{"py/id": 6}, {"py/b64": "URISaRuZQEA="}]}]}, {"py/reduce": [{"py/function": "numpy.core.multiarray.scalar"}, {"py/tuple": [{"py/id": 6}, {"py/b64": "wcqhRbbXQEA="}]}]}, {"py/reduce": [{"py/function": "numpy.core.multiarray.scalar"}, {"py/tuple": [{"py/id": 6}, {"py/b64": "beaQ1EITQUA="}]}]}, {"py/reduce": [{"py/function": "numpy.core.multiarray.scalar"}, {"py/tuple": [{"py/id": 6}, {"py/b64": "+rg2VIxLQUA="}]}]}, {"py/reduce": [{"py/function": "numpy.core.multiarray.scalar"}, {"py/tuple": [{"py/id": 6}, {"py/b64": "UDdQ4J2AQUA="}]}]}, {"py/reduce": [{"py/function": "numpy.core.multiarray.scalar"}, {"py/tuple": [{"py/id": 6}, {"py/b64": "ICdMGM2yQUA="}]}]}, {"py/reduce": [{"py/function": "numpy.core.multiarray.scalar"}, {"py/tuple": [{"py/id": 6}, {"py/b64": "T7LV5ZTiQUA="}]}]}, {"py/reduce": [{"py/function": "numpy.core.multiarray.scalar"}, {"py/tuple": [{"py/id": 6}, {"py/b64": "9gt2w7YPQkA="}]}]}, {"py/reduce": [{"py/function": "numpy.core.multiarray.scalar"}, {"py/tuple": [{"py/id": 6}, {"py/b64": "UyRfCaQ6QkA="}]}]}, {"py/reduce": [{"py/function": "numpy.core.multiarray.scalar"}, {"py/tuple": [{"py/id": 6}, {"py/b64": "7ZxmgXZjQkA="}]}]}, {"py/reduce": [{"py/function": "numpy.core.multiarray.scalar"}, {"py/tuple": [{"py/id": 6}, {"py/b64": "bjSAt0CKQkA="}]}]}, {"py/reduce": [{"py/function": "numpy.core.multiarray.scalar"}, {"py/tuple": [{"py/id": 6}, {"py/b64": "j8L1KFyvQkA="}]}]}, {"py/reduce": [{"py/function": "numpy.core.multiarray.scalar"}, {"py/tuple": [{"py/id": 6}, {"py/b64": "VIuIYvLSQkA="}]}]}, {"py/reduce": [{"py/function": "numpy.core.multiarray.scalar"}, {"py/tuple": [{"py/id": 6}, {"py/b64": "nnsPlxz1QkA="}]}]}, {"py/reduce": [{"py/function": "numpy.core.multiarray.scalar"}, {"py/tuple": [{"py/id": 6}, {"py/b64": "8iTpmskVQ0A="}]}]}, {"py/reduce": [{"py/function": "numpy.core.multiarray.scalar"}, {"py/tuple": [{"py/id": 6}, {"py/b64": "trqcEhA1Q0A="}]}]}, {"py/reduce": [{"py/function": "numpy.core.multiarray.scalar"}, {"py/tuple": [{"py/id": 6}, {"py/b64": "c56xL9lSQ0A="}]}]}, {"py/reduce": [{"py/function": "numpy.core.multiarray.scalar"}, {"py/tuple": [{"py/id": 6}, {"py/b64": "sD2zJEBvQ0A="}]}]}, {"py/reduce": [{"py/function": "numpy.core.multiarray.scalar"}, {"py/tuple": [{"py/id": 6}, {"py/b64": "5Lop5bWKQ0A="}]}]}, {"py/reduce": [{"py/function": "numpy.core.multiarray.scalar"}, {"py/tuple": [{"py/id": 6}, {"py/b64": "vrwA++ikQ0A="}]}]}, {"py/reduce": [{"py/function": "numpy.core.multiarray.scalar"}, {"py/tuple": [{"py/id": 6}, {"py/b64": "wmuXNhy+Q0A="}]}]}, {"py/reduce": [{"py/function": "numpy.core.multiarray.scalar"}, {"py/tuple": [{"py/id": 6}, {"py/b64": "FK5H4XrWQ0A="}]}]}, {"py/reduce": [{"py/function": "numpy.core.multiarray.scalar"}, {"py/tuple": [{"py/id": 6}, {"py/b64": "ObnfoSjuQ0A="}]}]}, {"py/reduce": [{"py/function": "numpy.core.multiarray.scalar"}, {"py/tuple": [{"py/id": 6}, {"py/b64": "ZAJ+jSQFREA="}]}]}, {"py/reduce": [{"py/function": "numpy.core.multiarray.scalar"}, {"py/tuple": [{"py/id": 6}, {"py/b64": "kq8EUmIbREA="}]}]}, {"py/reduce": [{"py/function": "numpy.core.multiarray.scalar"}, {"py/tuple": [{"py/id": 6}, {"py/b64": "D/CkhcswREA="}]}]}, {"py/reduce": [{"py/function": "numpy.core.multiarray.scalar"}, {"py/tuple": [{"py/id": 6}, {"py/b64": "f2d79IZFREA="}]}]}, {"py/reduce": [{"py/function": "numpy.core.multiarray.scalar"}, {"py/tuple": [{"py/id": 6}, {"py/b64": "vW987ZlZREA="}]}]}, {"py/reduce": [{"py/function": "numpy.core.multiarray.scalar"}, {"py/tuple": [{"py/id": 6}, {"py/b64": "sqAwKNNsREA="}]}]}, {"py/reduce": [{"py/function": "numpy.core.multiarray.scalar"}, {"py/tuple": [{"py/id": 6}, {"py/b64": "J6JfWz9/REA="}]}]}, {"py/reduce": [{"py/function": "numpy.core.multiarray.scalar"}, {"py/tuple": [{"py/id": 6}, {"py/b64": "CeHRxhGRREA="}]}]}, {"py/reduce": [{"py/function": "numpy.core.multiarray.scalar"}, {"py/tuple": [{"py/id": 6}, {"py/b64": "jQxyF2GiREA="}]}]}, {"py/reduce": [{"py/function": "numpy.core.multiarray.scalar"}, {"py/tuple": [{"py/id": 6}, {"py/b64": "dqc7TzyzREA="}]}]}, {"py/reduce": [{"py/function": "numpy.core.multiarray.scalar"}, {"py/tuple": [{"py/id": 6}, {"py/b64": "js75KY7DREA="}]}]}, {"py/reduce": [{"py/function": "numpy.core.multiarray.scalar"}, {"py/tuple": [{"py/id": 6}, {"py/b64": "lX8tr1zTREA="}]}]}, {"py/reduce": [{"py/function": "numpy.core.multiarray.scalar"}, {"py/tuple": [{"py/id": 6}, {"py/b64": "UWuad5ziREA="}]}]}, {"py/reduce": [{"py/function": "numpy.core.multiarray.scalar"}, {"py/tuple": [{"py/id": 6}, {"py/b64": "RnpRu1/xREA="}]}]}, {"py/reduce": [{"py/function": "numpy.core.multiarray.scalar"}, {"py/tuple": [{"py/id": 6}, {"py/b64": "zcmLTMD/REA="}]}]}, {"py/reduce": [{"py/function": "numpy.core.multiarray.scalar"}, {"py/tuple": [{"py/id": 6}, {"py/b64": "Y15HHLINRUA="}]}]}, {"py/reduce": [{"py/function": "numpy.core.multiarray.scalar"}, {"py/tuple": [{"py/id": 6}, {"py/b64": "yQG7mjwbRUA="}]}]}, {"py/reduce": [{"py/function": "numpy.core.multiarray.scalar"}, {"py/tuple": [{"py/id": 6}, {"py/b64": "cET3rGsoRUA="}]}]}, {"py/reduce": [{"py/function": "numpy.core.multiarray.scalar"}, {"py/tuple": [{"py/id": 6}, {"py/b64": "Y/Gbwko1RUA="}]}]}, {"py/reduce": [{"py/function": "numpy.core.multiarray.scalar"}, {"py/tuple": [{"py/id": 6}, {"py/b64": "lL4Qct5BRUA="}]}]}, {"py/reduce": [{"py/function": "numpy.core.multiarray.scalar"}, {"py/tuple": [{"py/id": 6}, {"py/b64": "dR+A1CZORUA="}]}]}, {"py/reduce": [{"py/function": "numpy.core.multiarray.scalar"}, {"py/tuple": [{"py/id": 6}, {"py/b64": "8Gq5MxNaRUA="}]}]}, {"py/reduce": [{"py/function": "numpy.core.multiarray.scalar"}, {"py/tuple": [{"py/id": 6}, {"py/b64": "Ko4Dr5ZlRUA="}]}]}, {"py/reduce": [{"py/function": "numpy.core.multiarray.scalar"}, {"py/tuple": [{"py/id": 6}, {"py/b64": "5IbfTbdwRUA="}]}]}, {"py/reduce": [{"py/function": "numpy.core.multiarray.scalar"}, {"py/tuple": [{"py/id": 6}, {"py/b64": "e6TBbW17RUA="}]}]}, {"py/reduce": [{"py/function": "numpy.core.multiarray.scalar"}, {"py/tuple": [{"py/id": 6}, {"py/b64": "n8ppT8mFRUA="}]}]}, {"py/reduce": [{"py/function": "numpy.core.multiarray.scalar"}, {"py/tuple": [{"py/id": 6}, {"py/b64": "mpguxOqPRUA="}]}]}, {"py/reduce": [{"py/function": "numpy.core.multiarray.scalar"}, {"py/tuple": [{"py/id": 6}, {"py/b64": "o87cQ8KZRUA="}]}]}, {"py/reduce": [{"py/function": "numpy.core.multiarray.scalar"}, {"py/tuple": [{"py/id": 6}, {"py/b64": "iGNd3EajRUA="}]}]}, {"py/reduce": [{"py/function": "numpy.core.multiarray.scalar"}, {"py/tuple": [{"py/id": 6}, {"py/b64": "dNNmnIasRUA="}]}]}, {"py/reduce": [{"py/function": "numpy.core.multiarray.scalar"}, {"py/tuple": [{"py/id": 6}, {"py/b64": "bcg/M4i1RUA="}]}]}, {"py/reduce": [{"py/function": "numpy.core.multiarray.scalar"}, {"py/tuple": [{"py/id": 6}, {"py/b64": "sfm4NlS+RUA="}]}]}, {"py/reduce": [{"py/function": "numpy.core.multiarray.scalar"}, {"py/tuple": [{"py/id": 6}, {"py/b64": "dy0hH/TGRUA="}]}]}, {"py/reduce": [{"py/function": "numpy.core.multiarray.scalar"}, {"py/tuple": [{"py/id": 6}, {"py/b64": "qvQTzm7PRUA="}]}]}, {"py/reduce": [{"py/function": "numpy.core.multiarray.scalar"}, {"py/tuple": [{"py/id": 6}, {"py/b64": "QQ3fwrrXRUA="}]}]}, {"py/reduce": [{"py/function": "numpy.core.multiarray.scalar"}, {"py/tuple": [{"py/id": 6}, {"py/b64": "/yPTodPfRUA="}]}]}, {"py/reduce": [{"py/function": "numpy.core.multiarray.scalar"}, {"py/tuple": [{"py/id": 6}, {"py/b64": "odtLGqPnRUA="}]}]}, {"py/reduce": [{"py/function": "numpy.core.multiarray.scalar"}, {"py/tuple": [{"py/id": 6}, {"py/b64": "8wLso1PvRUA="}]}]}, {"py/reduce": [{"py/function": "numpy.core.multiarray.scalar"}, {"py/tuple": [{"py/id": 6}, {"py/b64": "gLqBAu/2RUA="}]}]}, {"py/reduce": [{"py/function": "numpy.core.multiarray.scalar"}, {"py/tuple": [{"py/id": 6}, {"py/b64": "lgfpKXL+RUA="}]}]}, {"py/reduce": [{"py/function": "numpy.core.multiarray.scalar"}, {"py/tuple": [{"py/id": 6}, {"py/b64": "9mIoJ9oFRkA="}]}]}, {"py/reduce": [{"py/function": "numpy.core.multiarray.scalar"}, {"py/tuple": [{"py/id": 6}, {"py/b64": "uaerOxYNRkA="}]}]}, {"py/reduce": [{"py/function": "numpy.core.multiarray.scalar"}, {"py/tuple": [{"py/id": 6}, {"py/b64": "ZVBtcCIURkA="}]}]}, {"py/reduce": [{"py/function": "numpy.core.multiarray.scalar"}, {"py/tuple": [{"py/id": 6}, {"py/b64": "4xdeSfIaRkA="}]}]}, {"py/reduce": [{"py/function": "numpy.core.multiarray.scalar"}, {"py/tuple": [{"py/id": 6}, {"py/b64": "izIbZJIhRkA="}]}]}, {"py/reduce": [{"py/function": "numpy.core.multiarray.scalar"}, {"py/tuple": [{"py/id": 6}, {"py/b64": "m1d1VgsoRkA="}]}]}, {"py/reduce": [{"py/function": "numpy.core.multiarray.scalar"}, {"py/tuple": [{"py/id": 6}, {"py/b64": "56ij42ouRkA="}]}]}, {"py/reduce": [{"py/function": "numpy.core.multiarray.scalar"}, {"py/tuple": [{"py/id": 6}, {"py/b64": "KEaWzLE0RkA="}]}]}, {"py/reduce": [{"py/function": "numpy.core.multiarray.scalar"}, {"py/tuple": [{"py/id": 6}, {"py/b64": "iUFg5dA6RkA="}]}]}, {"py/reduce": [{"py/function": "numpy.core.multiarray.scalar"}, {"py/tuple": [{"py/id": 6}, {"py/b64": "ccgG0sVARkA="}]}]}, {"py/reduce": [{"py/function": "numpy.core.multiarray.scalar"}, {"py/tuple": [{"py/id": 6}, {"py/b64": "TBb3H5lGRkA="}]}]}, {"py/reduce": [{"py/function": "numpy.core.multiarray.scalar"}, {"py/tuple": [{"py/id": 6}, {"py/b64": "0GOUZ15MRkA="}]}]}, {"py/reduce": [{"py/function": "numpy.core.multiarray.scalar"}, {"py/tuple": [{"py/id": 6}, {"py/b64": "wLLSpBRSRkA="}]}]}, {"py/reduce": [{"py/function": "numpy.core.multiarray.scalar"}, {"py/tuple": [{"py/id": 6}, {"py/b64": "iJy+nq9XRkA="}]}]}, {"py/reduce": [{"py/function": "numpy.core.multiarray.scalar"}, {"py/tuple": [{"py/id": 6}, {"py/b64": "qS9LOzVdRkA="}]}]}, {"py/reduce": [{"py/function": "numpy.core.multiarray.scalar"}, {"py/tuple": [{"py/id": 6}, {"py/b64": "8rOR66ZiRkA="}]}]}, {"py/reduce": [{"py/function": "numpy.core.multiarray.scalar"}, {"py/tuple": [{"py/id": 6}, {"py/b64": "a4Ko+wBoRkA="}]}]}, {"py/reduce": [{"py/function": "numpy.core.multiarray.scalar"}, {"py/tuple": [{"py/id": 6}, {"py/b64": "xHjNqzptRkA="}]}]}, {"py/reduce": [{"py/function": "numpy.core.multiarray.scalar"}, {"py/tuple": [{"py/id": 6}, {"py/b64": "XwfOGVFyRkA="}]}]}, {"py/reduce": [{"py/function": "numpy.core.multiarray.scalar"}, {"py/tuple": [{"py/id": 6}, {"py/b64": "DcfzGVB3RkA="}]}]}, {"py/reduce": [{"py/function": "numpy.core.multiarray.scalar"}, {"py/tuple": [{"py/id": 6}, {"py/b64": "FR3J5T98RkA="}]}]}, {"py/reduce": [{"py/function": "numpy.core.multiarray.scalar"}, {"py/tuple": [{"py/id": 6}, {"py/b64": "dej0vBuBRkA="}]}]}, {"py/reduce": [{"py/function": "numpy.core.multiarray.scalar"}, {"py/tuple": [{"py/id": 6}, {"py/b64": "JJwWvOiFRkA="}]}]}, {"py/reduce": [{"py/function": "numpy.core.multiarray.scalar"}, {"py/tuple": [{"py/id": 6}, {"py/b64": "zEHQ0aqKRkA="}]}]}, {"py/reduce": [{"py/function": "numpy.core.multiarray.scalar"}, {"py/tuple": [{"py/id": 6}, {"py/b64": "djI4Sl6PRkA="}]}]}, {"py/reduce": [{"py/function": "numpy.core.multiarray.scalar"}, {"py/tuple": [{"py/id": 6}, {"py/b64": "jJ/GvfmTRkA="}]}]}, {"py/reduce": [{"py/function": "numpy.core.multiarray.scalar"}, {"py/tuple": [{"py/id": 6}, {"py/b64": "z7pGy4GYRkA="}]}]}, {"py/reduce": [{"py/function": "numpy.core.multiarray.scalar"}, {"py/tuple": [{"py/id": 6}, {"py/b64": "uW3fo/6cRkA="}]}]}, {"py/reduce": [{"py/function": "numpy.core.multiarray.scalar"}, {"py/tuple": [{"py/id": 6}, {"py/b64": "xSCwcmihRkA="}]}]}, {"py/reduce": [{"py/function": "numpy.core.multiarray.scalar"}, {"py/tuple": [{"py/id": 6}, {"py/b64": "xqS/l8KlRkA="}]}]}, {"py/reduce": [{"py/function": "numpy.core.multiarray.scalar"}, {"py/tuple": [{"py/id": 6}, {"py/b64": "Nxd/2xOqRkA="}]}]}, {"py/reduce": [{"py/function": "numpy.core.multiarray.scalar"}, {"py/tuple": [{"py/id": 6}, {"py/b64": "0v9yLVquRkA="}]}]}, {"py/reduce": [{"py/function": "numpy.core.multiarray.scalar"}, {"py/tuple": [{"py/id": 6}, {"py/b64": "t5ifG5qyRkA="}]}]}, {"py/reduce": [{"py/function": "numpy.core.multiarray.scalar"}, {"py/tuple": [{"py/id": 6}, {"py/b64": "1VktsMe2RkA="}]}]}, {"py/reduce": [{"py/function": "numpy.core.multiarray.scalar"}, {"py/tuple": [{"py/id": 6}, {"py/b64": "y03U0ty6RkA="}]}]}, {"py/reduce": [{"py/function": "numpy.core.multiarray.scalar"}, {"py/tuple": [{"py/id": 6}, {"py/b64": "Ollqvd++RkA="}]}]}, {"py/reduce": [{"py/function": "numpy.core.multiarray.scalar"}, {"py/tuple": [{"py/id": 6}, {"py/b64": "iUFg5dDCRkA="}]}]}, {"py/reduce": [{"py/function": "numpy.core.multiarray.scalar"}, {"py/tuple": [{"py/id": 6}, {"py/b64": "4ba28LzGRkA="}]}]}, {"py/reduce": [{"py/function": "numpy.core.multiarray.scalar"}, {"py/tuple": [{"py/id": 6}, {"py/b64": "M1LvqZzKRkA="}]}]}, {"py/reduce": [{"py/function": "numpy.core.multiarray.scalar"}, {"py/tuple": [{"py/id": 6}, {"py/b64": "6NztemnORkA="}]}]}, {"py/reduce": [{"py/function": "numpy.core.multiarray.scalar"}, {"py/tuple": [{"py/id": 6}, {"py/b64": "zeUGQx3SRkA="}]}]}, {"py/reduce": [{"py/function": "numpy.core.multiarray.scalar"}, {"py/tuple": [{"py/id": 6}, {"py/b64": "6q7sgsHVRkA="}]}]}, {"py/reduce": [{"py/function": "numpy.core.multiarray.scalar"}, {"py/tuple": [{"py/id": 6}, {"py/b64": "huRk4lbZRkA="}]}]}, {"py/reduce": [{"py/function": "numpy.core.multiarray.scalar"}, {"py/tuple": [{"py/id": 6}, {"py/b64": "q8yU1t/cRkA="}]}]}, {"py/reduce": [{"py/function": "numpy.core.multiarray.scalar"}, {"py/tuple": [{"py/id": 6}, {"py/b64": "amrZWl/gRkA="}]}]}, {"py/reduce": [{"py/function": "numpy.core.multiarray.scalar"}, {"py/tuple": [{"py/id": 6}, {"py/b64": "URa+vtbjRkA="}]}]}, {"py/reduce": [{"py/function": "numpy.core.multiarray.scalar"}, {"py/tuple": [{"py/id": 6}, {"py/b64": "vth78UXnRkA="}]}]}, {"py/reduce": [{"py/function": "numpy.core.multiarray.scalar"}, {"py/tuple": [{"py/id": 6}, {"py/b64": "XTY656fqRkA="}]}]}, {"py/reduce": [{"py/function": "numpy.core.multiarray.scalar"}, {"py/tuple": [{"py/id": 6}, {"py/b64": "f73CgvvtRkA="}]}]}, {"py/reduce": [{"py/function": "numpy.core.multiarray.scalar"}, {"py/tuple": [{"py/id": 6}, {"py/b64": "Nez3xDrxRkA="}]}]}, {"py/reduce": [{"py/function": "numpy.core.multiarray.scalar"}, {"py/tuple": [{"py/id": 6}, {"py/b64": "wmosYW30RkA="}]}]}, {"py/reduce": [{"py/function": "numpy.core.multiarray.scalar"}, {"py/tuple": [{"py/id": 6}, {"py/b64": "V3bB4Jr3RkA="}]}]}, {"py/reduce": [{"py/function": "numpy.core.multiarray.scalar"}, {"py/tuple": [{"py/id": 6}, {"py/b64": "bXNjesL6RkA="}]}]}, {"py/reduce": [{"py/function": "numpy.core.multiarray.scalar"}, {"py/tuple": [{"py/id": 6}, {"py/b64": "xEKtad79RkA="}]}]}, {"py/reduce": [{"py/function": "numpy.core.multiarray.scalar"}, {"py/tuple": [{"py/id": 6}, {"py/b64": "QyCXOPIAR0A="}]}]}, {"py/reduce": [{"py/function": "numpy.core.multiarray.scalar"}, {"py/tuple": [{"py/id": 6}, {"py/b64": "ATRKl/4DR0A="}]}]}, {"py/reduce": [{"py/function": "numpy.core.multiarray.scalar"}, {"py/tuple": [{"py/id": 6}, {"py/b64": "/7EQHQIHR0A="}]}]}, {"py/reduce": [{"py/function": "numpy.core.multiarray.scalar"}, {"py/tuple": [{"py/id": 6}, {"py/b64": "N92yQ/wJR0A="}]}]}, {"py/reduce": [{"py/function": "numpy.core.multiarray.scalar"}, {"py/tuple": [{"py/id": 6}, {"py/b64": "sHJoke0MR0A="}]}]}]]}, "py/seq": ["PID", {"py/id": 4}]}, {"py/object": "src.experiment_runner.results_presenter.DataSeries", "py/newargs": {"py/tuple": ["PIDInt", [0.0, 1.453545, 2.907089, 4.542327, 5.995872, 7.449417, 8.902961, 10.356506, 11.991744, 13.445288, 14.897962, 16.34132, 17.763137, 19.140505, 20.625605, 21.876179, 23.056276, 24.174759, 25.231877, 26.341192, 27.256945, 28.106623, 28.891331, 29.629223, 30.413191, 31.067846, 31.682589, 32.253832, 32.794904, 33.365742, 33.843873, 34.29213, 34.715235, 35.11577, 35.54182, 35.896999, 36.23499, 36.557494, 36.866776, 37.162686, 37.481423, 37.752744, 38.010921, 38.258596, 38.496192, 38.75115, 38.968031, 39.1745, 39.369745, 39.557504, 39.762423, 39.93881, 40.109363, 40.274876, 40.434014, 40.60582, 40.753922, 40.898185, 41.038571, 41.17529, 41.323253, 41.450312, 41.57358, 41.693931, 41.810824, 41.924497, 42.048744, 42.156836, 42.261843, 42.363315, 42.462333, 42.569903, 42.662931, 42.753282, 42.841201, 42.926909, 43.021016, 43.101574, 43.179624, 43.256085, 43.331278, 43.413927, 43.484916, 43.553712, 43.620502, 43.685376, 43.75679, 43.819333, 43.880619, 43.940725, 43.999605, 44.057252, 44.120793, 44.175976, 44.22989, 44.282608, 44.334167, 44.390605, 44.439402, 44.487378, 44.534848, 44.581829, 44.633402, 44.678072, 44.721433, 44.764448, 44.806724, 44.853385, 44.893876, 44.933584, 44.972541, 45.011119, 45.053551, 45.090185, 45.126347, 45.162262, 45.197822, 45.232855, 45.271553, 45.305349, 45.338787, 45.371924, 45.404614, 45.440571, 45.472072, 45.503301, 45.533982, 45.564228, 45.597737, 45.62701, 45.655575, 45.683677, 45.711154, 45.741553, 45.768489, 45.795054, 45.821099, 45.846708, 45.871744, 45.899435, 45.923542, 45.947419, 45.971, 45.994247, 46.020075, 46.042499, 46.06453, 46.086293, 46.107655, 46.13135, 46.152224]]}, "py/seq": ["PIDInt", {"py/id": 157}]}], "parameterLabel": "ki", "valuesLabel": "AvgProbability", "pidParams": {"py/object": "src.datastructures.PidParams", "py/newargs": {"py/tuple": [100, 50, 0.0, 0.0, 0.0, -0.5, 0.8, 5, 0]}, "py/seq": [100, 50, 0.0, 0.0, 0.0, -0.5, 0.8, 5, 0]}}
