# Supplementary material for: Usage of fractional order PIλDμ controller as AQM algorithm
Source: Sci Rep. 2023 Oct 28;13:18537. doi: 10.1038/s41598-023-45667-2 (PMC10613294; doi:10.1038/s41598-023-45667-2)
Supplement: Supplementary file 1 — Supplementary Information. [file 41598_2023_45667_MOESM1_ESM.zip › jsons_results/probability_comparision/mi/moderate_traffic/AvgProbability.json]

{"py/object": "src.experiment_runner.results_presenter.Result", "parameterValues": [0.0, 0.05, 0.1, 0.15, 0.2, 0.25, 0.3, 0.35, 0.4, 0.45, 0.5, 0.55, 0.6, 0.65, 0.7, 0.75, 0.8, 0.85, 0.9, 0.95], "dataSeriesList": [{"py/object": "src.experiment_runner.results_presenter.DataSeries", "py/newargs": {"py/tuple": ["PIDInt", [1.7671, 1.711175, 1.66273, 1.620859, 1.585549, 1.556216, 1.532162, 1.513452, 1.499204, 1.489847, 1.484982, 1.483847, 1.486676, 1.493721, 1.504723, 1.519875, 1.538989, 1.561728, 1.588314, 1.618773]]}, "py/seq": ["PIDInt", {"py/id": 4}]}, {"py/object": "src.experiment_runner.results_presenter.DataSeries", "py/newargs": {"py/tuple": ["PID", [{"py/reduce": [{"py/function": "numpy.core.multiarray.scalar"}, {"py/tuple": [{"py/reduce": [{"py/type": "numpy.dtype"}, {"py/tuple": ["f8", false, true]}, {"py/tuple": [3, "<", null, null, null, -1, -1, 0]}]}, {"py/b64": "Mo/8wcDz/D8="}]}]}, {"py/reduce": [{"py/function": "numpy.core.multiarray.scalar"}, {"py/tuple": [{"py/id": 8}, {"py/b64": "xa7t7ZYk/D8="}]}]}, {"py/reduce": [{"py/function": "numpy.core.multiarray.scalar"}, {"py/tuple": [{"py/id": 8}, {"py/b64": "tMpMaf1t+z8="}]}]}, {"py/reduce": [{"py/function": "numpy.core.multiarray.scalar"}, {"py/tuple": [{"py/id": 8}, {"py/b64": "6zao/dbO+j8="}]}]}, {"py/reduce": [{"py/function": "numpy.core.multiarray.scalar"}, {"py/tuple": [{"py/id": 8}, {"py/b64": "NGWnH9RF+j8="}]}]}, {"py/reduce": [{"py/function": "numpy.core.multiarray.scalar"}, {"py/tuple": [{"py/id": 8}, {"py/b64": "v51EhH/R+T8="}]}]}, {"py/reduce": [{"py/function": "numpy.core.multiarray.scalar"}, {"py/tuple": [{"py/id": 8}, {"py/b64": "a0YGuYtw+T8="}]}]}, {"py/reduce": [{"py/function": "numpy.core.multiarray.scalar"}, {"py/tuple": [{"py/id": 8}, {"py/b64": "3nahuU4j+T8="}]}]}, {"py/reduce": [{"py/function": "numpy.core.multiarray.scalar"}, {"py/tuple": [{"py/id": 8}, {"py/b64": "SKeufJbn+D8="}]}]}, {"py/reduce": [{"py/function": "numpy.core.multiarray.scalar"}, {"py/tuple": [{"py/id": 8}, {"py/b64": "85L/yd+9+D8="}]}]}, {"py/reduce": [{"py/function": "numpy.core.multiarray.scalar"}, {"py/tuple": [{"py/id": 8}, {"py/b64": "gLqBAu+k+D8="}]}]}, {"py/reduce": [{"py/function": "numpy.core.multiarray.scalar"}, {"py/tuple": [{"py/id": 8}, {"py/b64": "1ZKOcjCb+D8="}]}]}, {"py/reduce": [{"py/function": "numpy.core.multiarray.scalar"}, {"py/tuple": [{"py/id": 8}, {"py/b64": "SFFn7iGh+D8="}]}]}, {"py/reduce": [{"py/function": "numpy.core.multiarray.scalar"}, {"py/tuple": [{"py/id": 8}, {"py/b64": "kxlvK722+D8="}]}]}, {"py/reduce": [{"py/function": "numpy.core.multiarray.scalar"}, {"py/tuple": [{"py/id": 8}, {"py/b64": "LV+X4T/d+D8="}]}]}, {"py/reduce": [{"py/function": "numpy.core.multiarray.scalar"}, {"py/tuple": [{"py/id": 8}, {"py/b64": "Jqsi3GQU+T8="}]}]}, {"py/reduce": [{"py/function": "numpy.core.multiarray.scalar"}, {"py/tuple": [{"py/id": 8}, {"py/b64": "5V/LK9db+T8="}]}]}, {"py/reduce": [{"py/function": "numpy.core.multiarray.scalar"}, {"py/tuple": [{"py/id": 8}, {"py/b64": "RuwTQDGy+T8="}]}]}, {"py/reduce": [{"py/function": "numpy.core.multiarray.scalar"}, {"py/tuple": [{"py/id": 8}, {"py/b64": "z0wwnGsY+j8="}]}]}, {"py/reduce": [{"py/function": "numpy.core.multiarray.scalar"}, {"py/tuple": [{"py/id": 8}, {"py/b64": "UfUrnQ+P+j8="}]}]}]]}, "py/seq": ["PID", {"py/id": 6}]}], "parameterLabel": "mi", "valuesLabel": "AvgProbability", "pidParams": {"py/object": "src.datastructures.PidParams", "py/newargs": {"py/tuple": [100, 40, 0.0, 0.0, 0.001, 0.0, 0.0, 5, 0]}, "py/seq": [100, 40, 0.0, 0.0, 0.001, 0.0, 0.0, 5, 0]}}
