# Supplementary material for: Usage of fractional order PIλDμ controller as AQM algorithm
Source: Sci Rep. 2023 Oct 28;13:18537. doi: 10.1038/s41598-023-45667-2 (PMC10613294; doi:10.1038/s41598-023-45667-2)
Supplement: Supplementary file 1 — Supplementary Information. [file 41598_2023_45667_MOESM1_ESM.zip › jsons_results/probability_comparision/lambda/moderate_traffic/AvgProbability.json]

{"py/object": "src.experiment_runner.results_presenter.Result", "parameterValues": [-1.0, -0.95, -0.9, -0.85, -0.8, -0.75, -0.7, -0.65, -0.6, -0.55, -0.5, -0.45, -0.4, -0.35, -0.3, -0.25, -0.2, -0.15, -0.1, -0.05], "dataSeriesList": [{"py/object": "src.experiment_runner.results_presenter.DataSeries", "py/newargs": {"py/tuple": ["PID", [{"py/reduce": [{"py/function": "numpy.core.multiarray.scalar"}, {"py/tuple": [{"py/reduce": [{"py/type": "numpy.dtype"}, {"py/tuple": ["f8", false, true]}, {"py/tuple": [3, "<", null, null, null, -1, -1, 0]}]}, {"py/b64": "O1PovMZOE0A="}]}]}, {"py/reduce": [{"py/function": "numpy.core.multiarray.scalar"}, {"py/tuple": [{"py/id": 6}, {"py/b64": "L2tiga9IEkA="}]}]}, {"py/reduce": [{"py/function": "numpy.core.multiarray.scalar"}, {"py/tuple": [{"py/id": 6}, {"py/b64": "5+PaUDFOEUA="}]}]}, {"py/reduce": [{"py/function": "numpy.core.multiarray.scalar"}, {"py/tuple": [{"py/id": 6}, {"py/b64": "B35Uw35fEEA="}]}]}, {"py/reduce": [{"py/function": "numpy.core.multiarray.scalar"}, {"py/tuple": [{"py/id": 6}, {"py/b64": "KQXdXtL4DkA="}]}]}, {"py/reduce": [{"py/function": "numpy.core.multiarray.scalar"}, {"py/tuple": [{"py/id": 6}, {"py/b64": "fCdmvRhKDUA="}]}]}, {"py/reduce": [{"py/function": "numpy.core.multiarray.scalar"}, {"py/tuple": [{"py/id": 6}, {"py/b64": "jj17LlOzC0A="}]}]}, {"py/reduce": [{"py/function": "numpy.core.multiarray.scalar"}, {"py/tuple": [{"py/id": 6}, {"py/b64": "EK0VbY4zCkA="}]}]}, {"py/reduce": [{"py/function": "numpy.core.multiarray.scalar"}, {"py/tuple": [{"py/id": 6}, {"py/b64": "urpjsU3KCEA="}]}]}, {"py/reduce": [{"py/function": "numpy.core.multiarray.scalar"}, {"py/tuple": [{"py/id": 6}, {"py/b64": "LUMc6+J2B0A="}]}]}, {"py/reduce": [{"py/function": "numpy.core.multiarray.scalar"}, {"py/tuple": [{"py/id": 6}, {"py/b64": "+UhKehg6BkA="}]}]}, {"py/reduce": [{"py/function": "numpy.core.multiarray.scalar"}, {"py/tuple": [{"py/id": 6}, {"py/b64": "kWCqmbUUBUA="}]}]}, {"py/reduce": [{"py/function": "numpy.core.multiarray.scalar"}, {"py/tuple": [{"py/id": 6}, {"py/b64": "5j45ChAFBEA="}]}]}, {"py/reduce": [{"py/function": "numpy.core.multiarray.scalar"}, {"py/tuple": [{"py/id": 6}, {"py/b64": "+wYmN4oMA0A="}]}]}, {"py/reduce": [{"py/function": "numpy.core.multiarray.scalar"}, {"py/tuple": [{"py/id": 6}, {"py/b64": "NdO9TuorAkA="}]}]}, {"py/reduce": [{"py/function": "numpy.core.multiarray.scalar"}, {"py/tuple": [{"py/id": 6}, {"py/b64": "6GfqdYtgAUA="}]}]}, {"py/reduce": [{"py/function": "numpy.core.multiarray.scalar"}, {"py/tuple": [{"py/id": 6}, {"py/b64": "Wwuz0M6pAEA="}]}]}, {"py/reduce": [{"py/function": "numpy.core.multiarray.scalar"}, {"py/tuple": [{"py/id": 6}, {"py/b64": "I/Qz9boFAEA="}]}]}, {"py/reduce": [{"py/function": "numpy.core.multiarray.scalar"}, {"py/tuple": [{"py/id": 6}, {"py/b64": "R+S7lLrk/j8="}]}]}, {"py/reduce": [{"py/function": "numpy.core.multiarray.scalar"}, {"py/tuple": [{"py/id": 6}, {"py/b64": "DixHyEDe/T8="}]}]}]]}, "py/seq": ["PID", {"py/id": 4}]}, {"py/object": "src.experiment_runner.results_presenter.DataSeries", "py/newargs": {"py/tuple": ["PIDInt", [5.649922, 5.29647, 4.962985, 4.648406, 4.351604, 4.072594, 3.809755, 3.56553, 3.337886, 3.126737, 2.931582, 2.75158, 2.58758, 2.438141, 2.304114, 2.184902, 2.079135, 1.985869, 1.903497, 1.830949]]}, "py/seq": ["PIDInt", {"py/id": 27}]}], "parameterLabel": "Lambda", "valuesLabel": "AvgProbability", "pidParams": {"py/object": "src.datastructures.PidParams", "py/newargs": {"py/tuple": [100, 40, 0.0, 0.001, 0.0, 0.0, 0.0, 5, 0]}, "py/seq": [100, 40, 0.0, 0.001, 0.0, 0.0, 0.0, 5, 0]}}
